# Supplementary material for: 3-Acet­oxy-2-naphthoic acid
Source: Acta Crystallogr Sect E Struct Rep Online. 2010 Oct 20;66(Pt 11):o2848. doi: 10.1107/S1600536810040365 (PMC3009309; doi:10.1107/S1600536810040365)
Supplement: Supplementary file 1 [file e-66-o2848-sup1.cif]

##############################################################################
###                                                                        ###
###        Electronic paper (Acta Crystallographica Section E)             ###
###                                                                        ###
##############################################################################
#                                                                            #
# This CIF contains the data in a paper accepted for publication in Acta     #
# Crystallographica Section E. It conforms to the requirements of Notes      #
# for Authors for Section E, and has been peer reviewed under the auspices   #
# of the IUCr Commission on Journals.                                        #
#                                                                            #
# Full details of the Crystallographic Information File format               #
# are given in the paper "The Crystallographic Information File (CIF):       #
# a New Standard Archive File for Crystallography" by S. R. Hall, F. H.      #
# Allen and I. D. Brown [Acta Cryst. (1991), A47, 655-685].                  #
#                                                                            #
# The current version of the core CIF dictionary is obtainable from          #
# ftp://ftp.iucr.org/pub/cif_core.dic. The current version number is 2.4.    #
#                                                                            #
# Software is freely available for graphical display of the structure(s) in  #
# this CIF.  For information consult the CIF home page http://www.iucr.org/  #
# cif/home.html                                                              #
#                                                                            #
# This file may be used for bona fide research purposes within the           #
# scientific community so long as proper attribution is given to the journal # 
# article from which it was obtained.                                        #
#                                                                            #
##############################################################################
                                             
data_global
_audit_creation_method     'SHELXL97 and manual editing'
_journal_date_recd_electronic     2010-09-29
_journal_date_accepted     2010-10-08
_journal_name_full     'Acta Crystallographica, Section E'
_journal_year     2010
_journal_volume     66
_journal_issue     11
_journal_page_first     o2848
_journal_page_last     o2848
_journal_paper_category     QO
_journal_coeditor_code     RK2238
_publ_contact_author_name     'Adailton J. Botoluzzi'
_publ_contact_author_address
;
    Depto. de Qu\'imica - UFSC
    88040 - 900 Florian\'opolis, SC
    Brazil
;
_publ_contact_author_email     adajb@qmc.ufsc.br
_publ_contact_author_fax     '55(48)37216888'
_publ_contact_author_phone     '55(48)37216826'
_publ_section_title
;
3-Acetoxy-2-naphthoic acid
;
loop_
    _publ_author_name
    _publ_author_address
    'Souza, Bruno S.'
;    Depto. de Qu\'imica
Universidade Federal de Santa Catarina
     88040-900 Florian\'opolis, Santa Catarina
     Brazil
;
    'Vitto, Ramon'
;    Depto. de Qu\'imica
Universidade Federal de Santa Catarina
     88040-900 Florian\'opolis, Santa Catarina
     Brazil
;
    'Nome, Faruk'
;    Depto. de Qu\'imica
Universidade Federal de Santa Catarina
     88040-900 Florian\'opolis, Santa Catarina
     Brazil
;
    'Kirby, Anthony J.'
;    University Chemical Laboratory, Cambridge University
     Cambridge CB2 1EW
     England
;
    'Bortoluzzi, Adailton J.'
;    Depto. de Qu\'imica
Universidade Federal de Santa Catarina
     88040-900 Florian\'opolis, Santa Catarina
     Brazil
;
data_I
_audit_creation_method     SHELXL97
_chemical_name_systematic
;
3-Acetoxy-2-naphthoic acid
;
_chemical_name_common     ?
_chemical_formula_moiety     'C13 H10 O4'
_chemical_formula_sum     'C13 H10 O4'
_chemical_formula_iupac     'C13 H10 O4'
_chemical_formula_weight     230.21
_chemical_melting_point     ?
_symmetry_cell_setting     monoclinic
_symmetry_space_group_name_H-M     'P 21/n'
_symmetry_space_group_name_Hall     '-P 2yn'
loop_
    _symmetry_equiv_pos_as_xyz
    'x, y, z'
    '-x+1/2, y+1/2, -z+1/2'
    '-x, -y, -z'
    'x-1/2, -y-1/2, z-1/2'
_cell_length_a     10.235(2)
_cell_length_b     4.739(2)
_cell_length_c     23.0873(16)
_cell_angle_alpha     90.00
_cell_angle_beta     101.060(11)
_cell_angle_gamma     90.00
_cell_volume     1099.0(5)
_cell_formula_units_Z     4
_cell_measurement_reflns_used     25
_cell_measurement_theta_min     6.50
_cell_measurement_theta_max     18.45
_cell_measurement_temperature     295(2)
_exptl_crystal_description     'block'
_exptl_crystal_colour     'pale yellow'
_exptl_crystal_size_max     0.50
_exptl_crystal_size_mid     0.33
_exptl_crystal_size_min     0.10
_exptl_crystal_density_diffrn     1.391
_exptl_crystal_density_meas     ?
_exptl_crystal_density_method     'not measured'
_exptl_crystal_F_000     480
_exptl_absorpt_coefficient_mu     0.104
_exptl_absorpt_correction_type     none
_exptl_absorpt_process_details     ?
_exptl_absorpt_correction_T_min     ?
_exptl_absorpt_correction_T_max     ?
_exptl_special_details
;
;
_diffrn_ambient_temperature     295(2)
_diffrn_radiation_type     'MoK\a'
_diffrn_radiation_wavelength     0.71073
_diffrn_radiation_source     'fine-focus sealed tube'
_diffrn_radiation_monochromator     graphite
_diffrn_measurement_device_type     'Enraf--Nonius CAD-4'
_diffrn_measurement_method     \w-/2\q
_diffrn_detector_area_resol_mean     ?
_diffrn_reflns_number     1999
_diffrn_reflns_av_R_equivalents     0.0264
_diffrn_reflns_av_sigmaI/netI     0.0337
_diffrn_reflns_theta_min     1.80
_diffrn_reflns_theta_max     25.07
_diffrn_reflns_theta_full     25.07
_diffrn_measured_fraction_theta_max     0.996
_diffrn_measured_fraction_theta_full     0.996
_diffrn_reflns_limit_h_min     -11
_diffrn_reflns_limit_h_max     12
_diffrn_reflns_limit_k_min     -5
_diffrn_reflns_limit_k_max     0
_diffrn_reflns_limit_l_min     -27
_diffrn_reflns_limit_l_max     0
_diffrn_standards_number     3
_diffrn_standards_interval_count     200
_diffrn_standards_interval_time     ?
_diffrn_standards_decay_%     1
_reflns_number_total     1950
_reflns_number_gt     1214
_reflns_threshold_expression     I>2\s(I)
_refine_ls_structure_factor_coef     Fsqd
_refine_ls_matrix_type     full
_refine_ls_R_factor_all     0.1112
_refine_ls_R_factor_gt     0.0627
_refine_ls_wR_factor_gt     0.1745
_refine_ls_wR_factor_ref     0.2039
_refine_ls_goodness_of_fit_ref     1.050
_refine_ls_restrained_S_all     1.050
_refine_ls_number_reflns     1950
_refine_ls_number_parameters     155
_refine_ls_number_restraints     0
_refine_ls_hydrogen_treatment     constr
_refine_ls_weighting_scheme     calc
_refine_ls_weighting_details
         'calc w=1/[\s^2^(Fo^2^)+(0.1252P)^2^+0.1035P] where P=(Fo^2^+2Fc^2^)/3'
_atom_sites_solution_hydrogens     geom
_atom_sites_solution_primary     direct
_atom_sites_solution_secondary     difmap
_refine_ls_shift/su_max     0.000
_refine_ls_shift/su_mean     0.000
_refine_diff_density_max     0.262
_refine_diff_density_min     -0.256
_refine_ls_extinction_method     'none'
_refine_ls_extinction_coef     ?
loop_
    _atom_type_symbol
    _atom_type_description
    _atom_type_scat_dispersion_real
    _atom_type_scat_dispersion_imag
    _atom_type_scat_source
    'C' 'C' 0.0033 0.0016
                         'International Tables Vol C Tables 4.2.6.8 and 6.1.1.4'
    'H' 'H' 0.0000 0.0000
                         'International Tables Vol C Tables 4.2.6.8 and 6.1.1.4'
    'O' 'O' 0.0106 0.0060
                         'International Tables Vol C Tables 4.2.6.8 and 6.1.1.4'
_computing_data_collection     '<i>CAD-4 Software</i> (Enraf--Nonius, 1989)'
_computing_cell_refinement
                    '<i>SET4</i> in <i>CAD-4 Software</i> (Enraf--Nonius, 1989)'
_computing_data_reduction     '<i>HELENA</i> (Spek, 1996)'
_computing_structure_solution     '<i>SIR97</i> (Altomare <i>et al.</i>, 1999)'
_computing_structure_refinement     '<i>SHELXL97</i> (Sheldrick, 2008)'
_computing_molecular_graphics     '<i>PLATON</i> (Spek, 2009)'
_computing_publication_material     '<i>SHELXL97</i> (Sheldrick, 2008'
loop_
    _atom_site_type_symbol
    _atom_site_label
    _atom_site_fract_x
    _atom_site_fract_y
    _atom_site_fract_z
    _atom_site_U_iso_or_equiv
    _atom_site_adp_type
    _atom_site_calc_flag
    _atom_site_refinement_flags
    _atom_site_occupancy
    _atom_site_disorder_assembly
    _atom_site_disorder_group
    C C1 0.5573(3) 0.3368(7) 0.18259(12) 0.0566(8) Uani d . 1 . .
    H H1 0.6184 0.4763 0.1779 0.068 Uiso calc R 1 . .
    C C2 0.4810(3) 0.2182(6) 0.13351(12) 0.0518(7) Uani d . 1 . .
    C C3 0.3930(3) -0.0003(6) 0.14168(12) 0.0540(8) Uani d . 1 . .
    C C4 0.3780(3) -0.0817(7) 0.19648(14) 0.0632(9) Uani d . 1 . .
    H H4 0.3170 -0.2222 0.2006 0.076 Uiso calc R 1 . .
    C C5 0.4544(3) 0.0454(7) 0.24728(13) 0.0599(8) Uani d . 1 . .
    C C6 0.4428(3) -0.0331(9) 0.30541(14) 0.0737(10) Uani d . 1 . .
    H H6 0.3804 -0.1680 0.3110 0.088 Uiso calc R 1 . .
    C C7 0.5213(4) 0.0861(9) 0.35239(15) 0.0806(11) Uani d . 1 . .
    H H7 0.5127 0.0308 0.3901 0.097 Uiso calc R 1 . .
    C C8 0.6136(4) 0.2872(9) 0.34600(14) 0.0815(11) Uani d . 1 . .
    H H8 0.6669 0.3659 0.3792 0.098 Uiso calc R 1 . .
    C C9 0.6278(3) 0.3735(8) 0.29060(13) 0.0736(10) Uani d . 1 . .
    H H9 0.6906 0.5097 0.2863 0.088 Uiso calc R 1 . .
    C C10 0.5463(3) 0.2538(7) 0.24028(12) 0.0564(8) Uani d . 1 . .
    C C11 0.4918(3) 0.3266(7) 0.07423(12) 0.0543(7) Uani d . 1 . .
    C C12 0.2108(3) -0.0557(7) 0.06310(13) 0.0583(8) Uani d . 1 . .
    C C13 0.1651(3) -0.2253(8) 0.00866(15) 0.0770(10) Uani d . 1 . .
    H H13A 0.0772 -0.1662 -0.0098 0.115 Uiso calc R 1 . .
    H H13B 0.1635 -0.4215 0.0188 0.115 Uiso calc R 1 . .
    H H13C 0.2250 -0.1974 -0.0181 0.115 Uiso calc R 1 . .
    O O1 0.4153(2) 0.2552(5) 0.02898(9) 0.0680(7) Uani d . 1 . .
    O O2 0.5866(2) 0.5076(6) 0.07447(9) 0.0768(8) Uani d . 1 . .
    H H2 0.5764 0.5907 0.0385 0.092 Uiso d R 1 . .
    O O3 0.32733(19) -0.1555(4) 0.09356(9) 0.0623(6) Uani d . 1 . .
    O O4 0.1549(2) 0.1389(6) 0.07911(10) 0.0802(8) Uani d . 1 . .
loop_
    _atom_site_aniso_label
    _atom_site_aniso_U_11
    _atom_site_aniso_U_22
    _atom_site_aniso_U_33
    _atom_site_aniso_U_12
    _atom_site_aniso_U_13
    _atom_site_aniso_U_23
    C1 0.0497(15) 0.073(2) 0.0460(16) 0.0003(15) 0.0077(12) 0.0016(14)
    C2 0.0447(14) 0.0656(18) 0.0458(15) 0.0087(13) 0.0105(12) 0.0041(13)
    C3 0.0466(15) 0.0625(18) 0.0508(16) 0.0069(14) 0.0043(12) 0.0017(14)
    C4 0.0547(17) 0.071(2) 0.0629(19) -0.0013(15) 0.0080(14) 0.0167(16)
    C5 0.0536(17) 0.073(2) 0.0530(17) 0.0156(16) 0.0112(13) 0.0124(15)
    C6 0.073(2) 0.096(3) 0.0540(19) 0.0135(19) 0.0171(16) 0.0212(18)
    C7 0.089(2) 0.105(3) 0.050(2) 0.029(2) 0.0195(18) 0.0172(19)
    C8 0.089(2) 0.109(3) 0.0429(18) 0.021(2) 0.0032(16) -0.0017(18)
    C9 0.071(2) 0.097(3) 0.0500(18) 0.0015(19) 0.0058(15) -0.0016(17)
    C10 0.0523(16) 0.070(2) 0.0465(16) 0.0156(15) 0.0082(13) 0.0037(14)
    C11 0.0464(15) 0.0720(19) 0.0457(16) 0.0021(15) 0.0116(12) -0.0024(14)
    C12 0.0507(16) 0.067(2) 0.0567(17) 0.0070(15) 0.0100(13) 0.0112(16)
    C13 0.069(2) 0.092(3) 0.064(2) 0.0046(19) -0.0036(15) -0.0056(18)
    O1 0.0652(13) 0.0970(16) 0.0415(11) -0.0110(12) 0.0096(9) -0.0044(11)
    O2 0.0623(13) 0.120(2) 0.0481(12) -0.0266(14) 0.0093(9) 0.0100(12)
    O3 0.0549(12) 0.0653(13) 0.0612(13) 0.0042(10) -0.0029(9) 0.0011(10)
    O4 0.0618(13) 0.1063(19) 0.0698(15) 0.0223(14) 0.0057(11) -0.0064(13)
loop_
    _geom_bond_atom_site_label_1
    _geom_bond_atom_site_label_2
    _geom_bond_site_symmetry_2
    _geom_bond_distance
    _geom_bond_publ_flag
    C1 C2 . 1.368(4) ?
    C1 C10 . 1.414(4) ?
    C1 H1 . 0.9300 ?
    C2 C3 . 1.409(4) ?
    C2 C11 . 1.486(4) ?
    C3 C4 . 1.359(4) ?
    C3 O3 . 1.393(3) ?
    C4 C5 . 1.413(4) ?
    C4 H4 . 0.9300 ?
    C5 C10 . 1.395(4) ?
    C5 C6 . 1.419(4) ?
    C6 C7 . 1.344(5) ?
    C6 H6 . 0.9300 ?
    C7 C8 . 1.370(5) ?
    C7 H7 . 0.9300 ?
    C8 C9 . 1.377(5) ?
    C8 H8 . 0.9300 ?
    C9 C10 . 1.412(4) ?
    C9 H9 . 0.9300 ?
    C11 O1 . 1.227(3) ?
    C11 O2 . 1.295(3) ?
    C12 O4 . 1.181(4) ?
    C12 O3 . 1.349(3) ?
    C12 C13 . 1.490(4) ?
    C13 H13A . 0.9600 ?
    C13 H13B . 0.9600 ?
    C13 H13C . 0.9600 ?
    O2 H2 . 0.9071 ?
loop_
    _geom_angle_atom_site_label_1
    _geom_angle_atom_site_label_2
    _geom_angle_atom_site_label_3
    _geom_angle_site_symmetry_1
    _geom_angle_site_symmetry_3
    _geom_angle
    _geom_angle_publ_flag
    C2 C1 C10 . . 122.0(3) ?
    C2 C1 H1 . . 119.0 ?
    C10 C1 H1 . . 119.0 ?
    C1 C2 C3 . . 118.0(3) ?
    C1 C2 C11 . . 119.3(3) ?
    C3 C2 C11 . . 122.7(3) ?
    C4 C3 O3 . . 118.0(3) ?
    C4 C3 C2 . . 121.5(3) ?
    O3 C3 C2 . . 120.3(2) ?
    C3 C4 C5 . . 120.6(3) ?
    C3 C4 H4 . . 119.7 ?
    C5 C4 H4 . . 119.7 ?
    C10 C5 C4 . . 118.9(3) ?
    C10 C5 C6 . . 118.4(3) ?
    C4 C5 C6 . . 122.7(3) ?
    C7 C6 C5 . . 120.5(4) ?
    C7 C6 H6 . . 119.8 ?
    C5 C6 H6 . . 119.8 ?
    C6 C7 C8 . . 121.6(3) ?
    C6 C7 H7 . . 119.2 ?
    C8 C7 H7 . . 119.2 ?
    C7 C8 C9 . . 120.3(3) ?
    C7 C8 H8 . . 119.9 ?
    C9 C8 H8 . . 119.9 ?
    C8 C9 C10 . . 119.6(4) ?
    C8 C9 H9 . . 120.2 ?
    C10 C9 H9 . . 120.2 ?
    C5 C10 C9 . . 119.6(3) ?
    C5 C10 C1 . . 118.9(3) ?
    C9 C10 C1 . . 121.5(3) ?
    O1 C11 O2 . . 122.8(3) ?
    O1 C11 C2 . . 122.8(3) ?
    O2 C11 C2 . . 114.4(2) ?
    O4 C12 O3 . . 122.9(3) ?
    O4 C12 C13 . . 126.3(3) ?
    O3 C12 C13 . . 110.7(3) ?
    C12 C13 H13A . . 109.5 ?
    C12 C13 H13B . . 109.5 ?
    H13A C13 H13B . . 109.5 ?
    C12 C13 H13C . . 109.5 ?
    H13A C13 H13C . . 109.5 ?
    H13B C13 H13C . . 109.5 ?
    C11 O2 H2 . . 109.2 ?
    C12 O3 C3 . . 118.3(2) ?
loop_
    _geom_torsion_atom_site_label_1
    _geom_torsion_atom_site_label_2
    _geom_torsion_atom_site_label_3
    _geom_torsion_atom_site_label_4
    _geom_torsion_site_symmetry_1
    _geom_torsion_site_symmetry_2
    _geom_torsion_site_symmetry_3
    _geom_torsion_site_symmetry_4
    _geom_torsion
    _geom_torsion_publ_flag
    C10 C1 C2 C3 . . . . -2.4(4) ?
    C10 C1 C2 C11 . . . . 176.4(3) ?
    C1 C2 C3 C4 . . . . 3.6(4) ?
    C11 C2 C3 C4 . . . . -175.2(3) ?
    C1 C2 C3 O3 . . . . -170.7(2) ?
    C11 C2 C3 O3 . . . . 10.5(4) ?
    O3 C3 C4 C5 . . . . 172.3(2) ?
    C2 C3 C4 C5 . . . . -2.1(5) ?
    C3 C4 C5 C10 . . . . -0.6(5) ?
    C3 C4 C5 C6 . . . . -179.7(3) ?
    C10 C5 C6 C7 . . . . -1.7(5) ?
    C4 C5 C6 C7 . . . . 177.4(3) ?
    C5 C6 C7 C8 . . . . 0.5(6) ?
    C6 C7 C8 C9 . . . . 0.3(6) ?
    C7 C8 C9 C10 . . . . 0.1(5) ?
    C4 C5 C10 C9 . . . . -177.1(3) ?
    C6 C5 C10 C9 . . . . 2.1(4) ?
    C4 C5 C10 C1 . . . . 1.8(4) ?
    C6 C5 C10 C1 . . . . -179.1(3) ?
    C8 C9 C10 C5 . . . . -1.3(5) ?
    C8 C9 C10 C1 . . . . 179.8(3) ?
    C2 C1 C10 C5 . . . . -0.3(4) ?
    C2 C1 C10 C9 . . . . 178.6(3) ?
    C1 C2 C11 O1 . . . . -170.7(3) ?
    C3 C2 C11 O1 . . . . 8.0(5) ?
    C1 C2 C11 O2 . . . . 7.7(4) ?
    C3 C2 C11 O2 . . . . -173.5(2) ?
    O4 C12 O3 C3 . . . . -8.7(4) ?
    C13 C12 O3 C3 . . . . 171.9(3) ?
    C4 C3 O3 C12 . . . . 98.6(3) ?
    C2 C3 O3 C12 . . . . -86.8(3) ?
loop_
    _geom_hbond_atom_site_label_D
    _geom_hbond_atom_site_label_H
    _geom_hbond_atom_site_label_A
    _geom_hbond_site_symmetry_A
    _geom_hbond_distance_DH
    _geom_hbond_distance_HA
    _geom_hbond_distance_DA
    _geom_hbond_angle_DHA
    _geom_hbond_publ_flag
    O2 H2 O1 3_665 0.91 1.74 2.636(3) 170.7 y
    C7 H7 O4 2_545 0.93 2.71 3.368(5) 128 y
    C13 H13B O4 1_545 0.96 2.52 3.435(5) 160 y
