# Supplementary material for: 3-Acet­oxy-2-naphthoic acid
Source: Acta Crystallogr Sect E Struct Rep Online. 2010 Oct 20;66(Pt 11):o2848. doi: 10.1107/S1600536810040365 (PMC3009309; doi:10.1107/S1600536810040365)
Supplement: Supplementary file 2 [file e-66-o2848-Isup2.hkl]

#
# h,k,l, Fc-squared, Fo-squared, sigma(Fo-squared) and status flag
#
data_I
_shelx_title '3-Acetoxy-2-naphthoic acid'
_shelx_refln_list_code          4
_shelx_F_calc_maximum      124.61
_exptl_crystal_F_000       480.00
_reflns_d_resolution_high  0.8386
 
loop_
 _symmetry_equiv_pos_as_xyz
 'x, y, z'
 '-x+1/2, y+1/2, -z+1/2'
 '-x, -y, -z'
 'x-1/2, -y-1/2, z-1/2'
 
_cell_length_a    10.2354
_cell_length_b     4.7392
_cell_length_c    23.0873
_cell_angle_alpha  90.000
_cell_angle_beta  101.060
_cell_angle_gamma  90.000
 
_shelx_F_squared_multiplier     1.000
 
loop_
 _refln_index_h
 _refln_index_k
 _refln_index_l
 _refln_F_squared_calc
 _refln_F_squared_meas
 _refln_F_squared_sigma
 _refln_observed_status
   2   0   0     9421.55    11470.49    103.67 o
   4   0   0     1895.42     2122.54     29.93 o
   6   0   0       34.66       32.36      1.37 o
   8   0   0       19.60       15.83      1.48 o
  10   0   0        0.00       -1.47      3.88 o
   1   1   0      240.20      245.94     16.79 o
   2   1   0     2080.84     2231.40     35.94 o
   3   1   0      784.30      905.71     10.90 o
   4   1   0      121.77      127.90      5.48 o
   5   1   0       10.97       12.46      0.98 o
   6   1   0       79.32       78.35      2.11 o
   7   1   0       23.11       24.14      2.16 o
   8   1   0       58.93       56.39      2.21 o
   9   1   0        7.57       -0.74      5.00 o
  10   1   0        1.05       -1.26      2.22 o
  11   1   0        1.37        1.06      2.67 o
   0   2   0      125.75      152.98      5.25 o
   1   2   0       52.30       33.01      6.80 o
   2   2   0       18.97       24.86      3.80 o
   3   2   0      129.05      143.53      2.89 o
   4   2   0       28.42       35.66      1.43 o
   5   2   0        1.04       -0.58      2.53 o
   6   2   0      208.75      207.52      4.39 o
   7   2   0        5.29        4.48      1.25 o
   8   2   0        5.54        2.11      1.89 o
   9   2   0       20.39       21.12      4.22 o
  10   2   0        5.44        6.48      2.27 o
  11   2   0        4.56        7.62      3.80 o
   1   3   0      292.51      234.42    130.11 o
   2   3   0      221.93      219.20     41.94 o
   3   3   0       24.73       22.11      2.13 o
   4   3   0        0.22        0.30      2.53 o
   5   3   0       36.73       45.06      2.31 o
   6   3   0      104.48      100.54      3.39 o
   7   3   0        9.90        9.39      1.60 o
   8   3   0        7.64        4.35      4.70 o
   9   3   0        0.04       -4.17      4.17 o
  10   3   0        0.62       -2.92      4.13 o
   0   4   0       41.88       50.33      3.18 o
   1   4   0        8.69       14.33      7.63 o
   2   4   0       53.36       57.16     15.90 o
   3   4   0       10.48       15.83      2.95 o
   4   4   0        1.55       -5.84      5.84 o
   5   4   0       10.15       11.59      8.33 o
   6   4   0       42.90       50.33      3.45 o
   7   4   0        1.76       -0.08      4.26 o
   8   4   0        1.23       -1.64      5.50 o
   1   5   0        0.09       -3.79      3.79 o
   2   5   0       18.38       26.43      9.30 o
   3   5   0        0.01        1.77      2.08 o
   4   5   0        4.82        7.90      1.80 o
   5   5   0        0.06       -3.68      4.75 o
 -11   0   1       24.68       18.38      3.05 o
  -9   0   1        9.64       10.51      1.96 o
  -7   0   1      252.68      231.50      6.96 o
  -5   0   1      197.42      190.72      6.19 o
  -3   0   1     2715.12     3007.99     24.41 o
  -1   0   1      571.12      737.35      6.86 o
   1   0   1     6117.23     7115.78     87.84 o
   3   0   1     1199.75     1258.45     16.40 o
   5   0   1     1287.53     1334.53     23.45 o
   7   0   1        5.25        1.44      3.22 o
   9   0   1       35.61       38.85      3.09 o
  11   0   1      103.79      105.61      5.20 o
 -11   1   1        0.49        0.00      5.56 o
 -10   1   1        1.10       -0.76      5.80 o
  -9   1   1       19.96       20.69      2.34 o
  -8   1   1        7.71        3.44      4.86 o
  -7   1   1       78.74       79.42      3.16 o
  -6   1   1      275.08      288.24      8.94 o
  -5   1   1      167.38      170.30      5.22 o
  -4   1   1     2113.95     2428.63     28.84 o
  -3   1   1     6233.04     7091.56     42.69 o
  -2   1   1    15527.23    19217.98    229.79 o
  -1   1   1     3470.05     4353.67     25.66 o
   0   1   1      271.05      192.00      5.41 o
   1   1   1     4691.98     4288.49     25.79 o
   2   1   1      369.30      467.07      9.65 o
   3   1   1       34.61       37.00      1.46 o
   4   1   1      178.44      194.81      5.90 o
   5   1   1      152.43      164.72      5.01 o
   6   1   1       73.48       79.31      3.00 o
   7   1   1       21.59       20.47      1.90 o
   8   1   1        0.02        1.47      1.49 o
   9   1   1        0.95        2.03      4.53 o
  10   1   1        0.20        1.54      5.78 o
  11   1   1       23.65       25.84      3.31 o
 -11   2   1        0.03       -6.85      6.85 o
 -10   2   1        0.61        0.82      2.37 o
  -9   2   1        8.66        7.89      2.12 o
  -8   2   1       37.81       35.49      2.87 o
  -7   2   1        8.02        7.07      1.94 o
  -6   2   1      168.29      176.65      4.98 o
  -5   2   1      737.85      811.79     21.92 o
  -4   2   1      919.08      903.31     21.11 o
  -3   2   1     1753.42     2058.02     29.48 o
  -2   2   1      178.83      232.47      6.81 o
  -1   2   1      450.67      543.66     13.46 o
   0   2   1      819.26      651.82     15.22 o
   1   2   1        3.65        3.45      0.89 o
   2   2   1      743.84      723.20     15.99 o
   3   2   1        3.64        5.74      1.30 o
   4   2   1       19.23       17.26      1.61 o
   5   2   1       20.61       20.92      1.88 o
   6   2   1       46.31       42.17      2.58 o
   7   2   1        1.37        3.28      1.51 o
   8   2   1       16.41       15.88      2.43 o
   9   2   1        0.08       -8.80      8.80 o
  10   2   1        7.10        8.52      2.50 o
  11   2   1        0.57        2.82      6.31 o
 -10   3   1        4.80        0.93      6.91 o
  -9   3   1        6.03       11.20      2.33 o
  -8   3   1       26.39       28.50      2.97 o
  -7   3   1        4.29        8.75      2.33 o
  -6   3   1       20.35       23.32      2.65 o
  -5   3   1        2.30        1.77      1.79 o
  -4   3   1        7.18        8.87      1.74 o
  -3   3   1        2.51       -1.42      3.57 o
  -2   3   1       39.37       42.23      2.45 o
  -1   3   1      195.60      115.26      3.80 o
   0   3   1      173.86      182.94      5.26 o
   1   3   1       24.73       27.83      2.16 o
   2   3   1       43.96       45.73      2.55 o
   3   3   1        8.62        9.10      1.65 o
   4   3   1      213.61      221.63      6.38 o
   5   3   1       67.58       73.39      3.49 o
   6   3   1       35.41       35.09      2.89 o
   7   3   1       13.81       14.11      2.48 o
   8   3   1        5.57        4.11      2.21 o
   9   3   1        3.15        0.85      4.76 o
  10   3   1        6.83        2.84      6.76 o
  -8   4   1        8.81        9.11      2.55 o
  -7   4   1        0.04        2.10      2.36 o
  -6   4   1        2.78        4.01      2.26 o
  -5   4   1       56.02       68.90      3.87 o
  -4   4   1        6.72        6.43      2.25 o
  -3   4   1        1.05        0.00      4.45 o
  -2   4   1       38.54       44.53      3.01 o
  -1   4   1       20.14       24.39      2.45 o
   0   4   1       13.87       15.34      2.22 o
   1   4   1       17.58       23.15      2.39 o
   2   4   1        1.75        1.76      1.84 o
   3   4   1       16.18       23.40      2.56 o
   4   4   1       37.72       46.48      3.35 o
   5   4   1        4.81        6.81      2.28 o
   6   4   1        0.91       -4.97      4.97 o
   7   4   1        2.57        0.00      5.89 o
   8   4   1        0.91       -0.92      6.72 o
  -5   5   1       11.61       18.71      3.26 o
  -4   5   1        4.35       10.24      2.57 o
  -3   5   1        6.51       10.41      2.59 o
  -2   5   1        5.66        4.92      2.41 o
  -1   5   1        1.52        4.70      2.05 o
   0   5   1        0.42        0.00      4.81 o
   1   5   1        4.59        4.71      2.42 o
   2   5   1        3.35        0.00      6.05 o
   3   5   1        2.41        5.23      2.40 o
   4   5   1        5.05       -1.77      7.39 o
   5   5   1        2.02        4.49      2.45 o
 -12   0   2        0.48        1.88      6.64 o
 -10   0   2        0.85        0.00      3.98 o
  -8   0   2       63.98       61.19      3.00 o
  -6   0   2      419.51      457.18     10.79 o
  -4   0   2       20.00       34.93      1.41 o
  -2   0   2     8101.75    10174.53    139.21 o
   0   0   2       32.88       45.15      1.36 o
   2   0   2      829.90      849.57     11.41 o
   4   0   2      133.12      151.87      4.12 o
   6   0   2        2.46        3.71      1.05 o
   8   0   2        5.36       10.14      1.88 o
  10   0   2      240.41      239.60      6.91 o
 -11   1   2        0.75       -1.70      4.51 o
 -10   1   2        0.18        0.00      4.50 o
  -9   1   2        0.55        3.93      4.82 o
  -8   1   2        2.16       -3.98      4.79 o
  -7   1   2       54.62       56.87      2.85 o
  -6   1   2       30.08       44.62      2.31 o
  -5   1   2       45.35       59.55      2.41 o
  -4   1   2     2656.13     3213.88     32.84 o
  -3   1   2     1254.39     1424.01     19.01 o
  -2   1   2    10492.72    12358.47     48.53 o
  -1   1   2    11845.17     9255.72     38.40 o
   0   1   2       31.16       29.92      1.02 o
   1   1   2        0.07        0.76      0.64 o
   2   1   2      432.67      430.70      9.61 o
   3   1   2      332.23      382.81     10.16 o
   4   1   2       43.76       55.29      1.97 o
   5   1   2        2.66        3.88      1.01 o
   6   1   2       11.23       10.40      1.63 o
   7   1   2       14.53       14.60      1.92 o
   8   1   2       17.75       19.71      2.43 o
   9   1   2       14.76       14.65      2.54 o
  10   1   2        0.68        4.70      2.22 o
  11   1   2        6.90        4.44      6.82 o
 -11   2   2        2.21       -6.42      7.73 o
 -10   2   2        0.20       -0.14      2.16 o
  -9   2   2       22.34       17.49      2.81 o
  -8   2   2        1.15       -5.07      5.07 o
  -7   2   2      173.42      161.46      5.03 o
  -6   2   2       13.16       14.64      1.91 o
  -5   2   2      238.28      248.17      7.15 o
  -4   2   2      181.39      202.54      5.92 o
  -3   2   2       10.36       10.65      1.65 o
  -2   2   2      124.48      107.73      2.96 o
  -1   2   2     1170.92      625.98     15.06 o
   0   2   2      541.27      381.59      8.36 o
   1   2   2      129.81       99.56      2.81 o
   2   2   2      393.82      415.84     12.40 o
   3   2   2      124.95      142.67      4.01 o
   4   2   2        3.31        1.78      1.21 o
   5   2   2        1.51        2.26      3.47 o
   6   2   2      116.10      101.38      3.84 o
   7   2   2        9.30        8.91      2.13 o
   8   2   2        1.60       -4.00      4.90 o
   9   2   2        6.65        6.03      2.22 o
  10   2   2        0.08        1.70      5.63 o
  11   2   2        1.21       -3.81      5.87 o
 -10   3   2        0.00       -0.15      2.39 o
  -9   3   2       14.92        1.67      7.74 o
  -8   3   2       26.21       34.00      3.09 o
  -7   3   2      385.23      405.11     13.59 o
  -6   3   2       49.09       44.83      3.25 o
  -5   3   2       34.89       33.57      2.77 o
  -4   3   2      171.09      185.60      5.98 o
  -3   3   2       20.75       37.34      2.40 o
  -2   3   2      152.18      201.34      5.82 o
  -1   3   2       52.98       34.62      2.23 o
   0   3   2      237.48      189.37      5.55 o
   1   3   2      148.91      166.69      5.12 o
   2   3   2        0.06       -0.45      2.91 o
   3   3   2       17.92       20.53      2.00 o
   4   3   2        0.32        3.33      1.35 o
   5   3   2       37.00       40.79      2.86 o
   6   3   2        0.08       -1.90      4.53 o
   7   3   2       30.51       30.69      2.85 o
   8   3   2        6.31        6.75      2.10 o
   9   3   2        0.59        3.46      4.57 o
  -8   4   2        4.77        1.81      8.11 o
  -7   4   2       24.81       25.35      3.31 o
  -6   4   2        0.27       -2.32      6.14 o
  -5   4   2        1.29        4.32      5.29 o
  -4   4   2       38.51       51.75      3.19 o
  -3   4   2        3.29        4.39      1.91 o
  -2   4   2        5.65       -0.62      5.43 o
  -1   4   2       12.83       10.07      2.04 o
   0   4   2        0.00       -2.40      3.70 o
   1   4   2        1.08       -0.20      1.70 o
   2   4   2        2.42        2.50      3.65 o
   3   4   2       39.74       45.90      3.36 o
   4   4   2        1.37        3.45      4.42 o
   5   4   2       29.87       35.25      3.07 o
   6   4   2       13.75       12.69      2.65 o
   7   4   2        5.41       12.88      2.58 o
   8   4   2        0.07       -1.87      5.90 o
  -5   5   2        1.12       -2.76      6.56 o
  -4   5   2        4.98       12.42      2.46 o
  -3   5   2        2.16        2.53      5.66 o
  -2   5   2        6.69        8.22      2.58 o
  -1   5   2        2.10        3.37      2.17 o
   0   5   2        0.27        2.42      4.62 o
   1   5   2        0.00       -5.38      5.38 o
   2   5   2        9.73       20.01      2.77 o
   3   5   2        0.35        3.70      2.21 o
   4   5   2        0.26        3.11      2.37 o
   5   5   2        0.13        3.74      5.45 o
 -11   0   3        0.40        1.79      2.08 o
  -9   0   3        4.88       -1.26      5.70 o
  -7   0   3      502.31      480.08     12.18 o
  -5   0   3       67.66       54.20      2.14 o
  -3   0   3     1826.58     1892.71     19.67 o
  -1   0   3     3606.12     4031.32     19.40 o
   1   0   3     4962.93     5412.81     24.83 o
   3   0   3      101.60      107.75      3.07 o
   5   0   3     1531.57     1502.24     26.40 o
   7   0   3      122.27      138.09      4.09 o
   9   0   3       29.41       31.80      3.01 o
  11   0   3        3.77        6.01      3.02 o
 -11   1   3        0.74       -2.54      4.87 o
 -10   1   3        4.33        4.97      1.97 o
  -9   1   3       62.07       59.62      3.46 o
  -8   1   3        4.95        6.42      1.74 o
  -7   1   3       10.09        8.37      1.56 o
  -6   1   3      141.01      165.02      5.01 o
  -5   1   3      130.34      167.90      5.22 o
  -4   1   3      790.14      986.00     18.30 o
  -3   1   3     1692.16     2008.55     22.74 o
  -2   1   3      861.27     1013.02     14.44 o
  -1   1   3      215.71      164.11      3.94 o
   0   1   3       42.09       35.37      1.09 o
   1   1   3      156.22      136.11      3.70 o
   2   1   3        5.28        6.72      0.84 o
   3   1   3      400.12      420.93     11.10 o
   4   1   3     1007.66     1052.81     19.88 o
   5   1   3      164.55      151.48      4.44 o
   6   1   3       38.82       39.10      2.19 o
   7   1   3        9.13       10.98      1.86 o
   8   1   3      249.98      263.15      8.73 o
   9   1   3      326.01      350.55     10.51 o
  10   1   3       90.57       80.04      4.39 o
  11   1   3       43.28       40.73      3.93 o
 -11   2   3        9.34        4.56      5.84 o
 -10   2   3        7.99        2.44      6.14 o
  -9   2   3       45.01       50.59      3.67 o
  -8   2   3        0.69       -4.90      4.90 o
  -7   2   3      184.06      172.08      4.87 o
  -6   2   3      375.41      386.71     11.52 o
  -5   2   3     1423.80     1601.20     30.56 o
  -4   2   3     1096.51     1150.10     24.00 o
  -3   2   3     2640.53     3258.54     36.47 o
  -2   2   3      230.93      289.60      7.45 o
  -1   2   3      359.16      222.35      6.55 o
   0   2   3        7.23        8.23      0.97 o
   1   2   3      169.39      152.50      4.42 o
   2   2   3        2.99        4.01      0.98 o
   3   2   3      331.50      309.97      8.53 o
   4   2   3        3.22        2.17      1.19 o
   5   2   3       40.75       32.53      2.16 o
   6   2   3       25.38       23.45      2.40 o
   7   2   3       41.64       38.13      2.80 o
   8   2   3       20.38       22.51      2.65 o
   9   2   3       71.00       68.73      4.17 o
  10   2   3       30.70       32.34      3.42 o
  -9   3   3       16.58       22.61      2.87 o
  -8   3   3       28.23       34.04      3.36 o
  -7   3   3       21.95       26.33      2.90 o
  -6   3   3      143.91      137.53      4.88 o
  -5   3   3       20.45       25.51      2.58 o
  -4   3   3       10.33        9.57      1.86 o
  -3   3   3        1.48        2.30      1.49 o
  -2   3   3       18.03       16.52      1.80 o
  -1   3   3       21.41       17.07      1.81 o
   0   3   3        0.01        3.46      1.27 o
   1   3   3       43.75       35.41      2.28 o
   2   3   3       16.29       16.64      1.87 o
   3   3   3        4.31       -0.49      4.81 o
   4   3   3       90.18       91.79      3.59 o
   5   3   3       83.28       94.07      3.93 o
   6   3   3        6.53        1.94      5.36 o
   7   3   3       12.48       12.61      2.67 o
   8   3   3        0.06       -2.37      4.94 o
   9   3   3        1.56        3.65      2.41 o
  -8   4   3        4.10       -1.81      6.14 o
  -7   4   3        5.94        3.20      2.61 o
  -6   4   3        8.18        9.53      2.33 o
  -5   4   3       46.43       53.70      3.83 o
  -3   4   3        0.41       -1.93      4.87 o
  -2   4   3        5.15        1.86      4.69 o
  -1   4   3        9.26        1.22      4.79 o
   0   4   3        1.13        2.42      4.37 o
   1   4   3       17.20       16.78      2.33 o
   2   4   3        0.32       -0.74      1.78 o
   3   4   3        0.16        2.53      1.68 o
   4   4   3       13.49       21.30      2.46 o
   5   4   3        5.12        7.58      2.00 o
   6   4   3        2.49       -1.61      5.08 o
   7   4   3       14.28       19.99      2.70 o
   8   4   3        5.01       -0.94      7.61 o
  -5   5   3        0.42       -5.67      5.67 o
  -4   5   3        0.32        4.39      6.75 o
  -3   5   3       30.65       47.70      3.79 o
  -2   5   3       13.68        3.30      7.47 o
  -1   5   3        0.20        3.25      5.14 o
   0   5   3        1.76        4.18      2.12 o
   1   5   3        1.55        3.27      6.22 o
   2   5   3        0.66       -1.67      5.66 o
   3   5   3       33.14       58.43      3.99 o
   4   5   3        0.73        0.90      2.38 o
   5   5   3        2.49        1.73      2.69 o
 -12   0   4        3.71       -0.93      6.38 o
 -10   0   4        0.15       -3.61      4.73 o
  -8   0   4      390.21      407.07     12.15 o
  -6   0   4     2048.58     2283.18     33.33 o
  -4   0   4     1100.17     1281.43     19.36 o
  -2   0   4     2306.01     2705.31     20.49 o
   0   0   4      161.24      183.62      4.68 o
   2   0   4     2588.53     2682.51     22.85 o
   4   0   4      423.32      428.17     12.29 o
   6   0   4       55.01       42.94      2.40 o
   8   0   4       13.81       18.02      2.46 o
  10   0   4      224.69      213.97      6.62 o
 -12   1   4        0.51       -5.87      5.87 o
 -11   1   4        0.04       -0.84      4.55 o
 -10   1   4        8.09        2.98      5.96 o
  -9   1   4        0.69       -1.30      4.42 o
  -8   1   4      140.86      139.92      4.50 o
  -7   1   4       63.24       75.10      3.13 o
  -6   1   4       29.08       29.33      2.05 o
  -5   1   4        0.41        0.35      2.14 o
  -4   1   4     1261.39     1464.54     21.99 o
  -3   1   4        2.44        3.38      0.85 o
  -2   1   4     2837.02     2931.67     25.03 o
  -1   1   4     2135.31     1615.12     17.33 o
   0   1   4      818.87      616.69     10.78 o
   1   1   4     1205.65     1061.97     14.76 o
   2   1   4      912.23      910.47     14.87 o
   3   1   4      130.55      142.51      4.87 o
   4   1   4        0.20        1.66      2.80 o
   5   1   4       25.58       25.10      1.89 o
   6   1   4       60.03       58.05      2.92 o
   7   1   4        0.67        0.09      1.67 o
   8   1   4      202.80      195.47      5.69 o
   9   1   4       68.48       75.79      4.33 o
  10   1   4       98.38       94.15      4.74 o
  11   1   4       27.32       19.26      3.71 o
 -11   2   4        9.00       10.32      2.69 o
 -10   2   4        0.50        4.06      5.91 o
  -9   2   4        0.50        1.92      2.05 o
  -8   2   4       36.31       37.82      2.83 o
  -7   2   4       70.90       67.49      3.53 o
  -6   2   4      121.81      132.39      4.11 o
  -5   2   4        1.35        3.49      4.57 o
  -4   2   4      464.90      560.56     11.95 o
  -3   2   4      256.88      343.26      8.62 o
  -2   2   4      565.38      458.86     13.28 o
  -1   2   4       75.13       47.70      1.99 o
   0   2   4      193.77      133.56      4.18 o
   1   2   4      124.82      105.57      2.76 o
   2   2   4      548.66      499.10     14.40 o
   3   2   4      200.59      207.07      5.74 o
   4   2   4        7.55       -1.67      3.45 o
   5   2   4       39.17       37.38      2.49 o
   6   2   4       39.75       37.43      2.72 o
   7   2   4      250.71      246.64      6.80 o
   8   2   4       60.44       65.68      3.72 o
   9   2   4        0.44        2.34      4.49 o
  10   2   4        1.37       -7.18      7.18 o
 -10   3   4        3.69       -5.52      7.13 o
  -9   3   4        7.98        4.16      7.01 o
  -8   3   4      190.27      175.97      6.07 o
  -7   3   4        7.18        3.96      2.57 o
  -6   3   4      217.99      231.70      7.25 o
  -5   3   4      173.41      188.56      5.46 o
  -4   3   4        0.07       -2.07      4.07 o
  -3   3   4       39.38       41.54      2.46 o
  -2   3   4        1.61        3.27      1.33 o
  -1   3   4      108.06       66.36      2.88 o
   0   3   4        6.73        2.65      3.58 o
   1   3   4        0.01       -2.25      3.16 o
   2   3   4       20.93       18.25      1.85 o
   3   3   4       12.98       12.68      1.78 o
   4   3   4       74.03       72.32      3.38 o
   5   3   4      363.46      360.70     12.40 o
   6   3   4        8.72       -1.97      5.92 o
   7   3   4        3.20        4.60      2.06 o
   9   3   4       30.78       36.68      3.59 o
  -8   4   4       38.30       41.35      3.85 o
  -7   4   4       24.22       23.12      2.97 o
  -6   4   4        9.10       13.56      2.64 o
  -5   4   4       51.80       53.89      3.71 o
  -4   4   4        0.00        0.68      4.77 o
  -3   4   4        2.20        2.60      4.68 o
  -2   4   4        0.62        3.03      1.71 o
  -1   4   4       34.86       21.52      2.61 o
   0   4   4       20.62       19.52      2.32 o
   1   4   4       17.21       15.13      2.26 o
   2   4   4        0.12        1.50      1.91 o
   3   4   4       39.93       48.56      3.50 o
   4   4   4        1.84        0.24      1.99 o
   5   4   4        3.72        5.43      2.03 o
   6   4   4        0.02       -1.63      4.75 o
   7   4   4        0.33        3.23      2.24 o
  -5   5   4        0.39        2.31      2.18 o
  -4   5   4        1.83        0.00      5.29 o
  -3   5   4        0.44       -3.40      6.02 o
  -2   5   4        0.14        3.73      1.99 o
  -1   5   4        3.60       -6.94      6.94 o
   0   5   4        0.70        0.82      6.06 o
   1   5   4        1.85        2.47      5.89 o
   2   5   4        0.50       -3.37      5.96 o
   3   5   4        0.65       -5.22      6.40 o
   4   5   4        7.79        6.96      2.77 o
 -11   0   5       14.31       11.78      2.71 o
  -9   0   5        0.06       -1.89      4.76 o
  -7   0   5      339.05      341.21     10.67 o
  -5   0   5       76.98      107.24      3.02 o
  -3   0   5      101.26       92.28      2.91 o
  -1   0   5     4539.20     5169.98     27.15 o
   1   0   5       74.79       87.37      2.47 o
   3   0   5       15.22       23.77      1.21 o
   5   0   5      224.58      249.36      7.96 o
   7   0   5        7.73       10.03      1.93 o
   9   0   5        0.00        1.30      1.89 o
  11   0   5       60.55       62.11      4.35 o
 -12   1   5        0.84        6.19      2.15 o
 -11   1   5        0.02        0.00      5.07 o
 -10   1   5       66.75       61.93      3.79 o
  -9   1   5       37.57       34.72      3.03 o
  -8   1   5       35.20       34.90      2.79 o
  -7   1   5      322.94      341.18     10.88 o
  -6   1   5      199.62      208.11      6.57 o
  -5   1   5       75.95      106.38      3.17 o
  -4   1   5      716.64      874.88     17.54 o
  -3   1   5       25.49       31.73      1.45 o
  -2   1   5      313.57      311.77      8.49 o
  -1   1   5       14.15       10.26      0.88 o
   0   1   5       81.92       59.09      1.70 o
   1   1   5       50.12       45.49      1.42 o
   2   1   5        9.00        9.45      0.91 o
   3   1   5       97.46      106.25      3.65 o
   4   1   5      133.57      122.46      3.90 o
   5   1   5        0.09        1.23      2.76 o
   6   1   5        0.03        1.44      3.23 o
   7   1   5        1.17        1.67      3.74 o
   8   1   5      142.84      136.10      4.98 o
   9   1   5       37.74       33.96      3.55 o
  10   1   5        0.22       -6.31      6.31 o
  11   1   5        0.28       -5.61      7.24 o
 -11   2   5        2.34       -2.88      2.88 o
 -10   2   5      154.43      156.62      5.78 o
  -9   2   5       16.25       15.87      2.52 o
  -8   2   5       15.99       17.80      2.26 o
  -7   2   5        5.19       -4.49      4.49 o
  -6   2   5       32.35       36.62      2.35 o
  -5   2   5       28.94       27.22      2.10 o
  -4   2   5      353.96      426.44     10.46 o
  -3   2   5      147.78      147.01      4.71 o
  -2   2   5      102.46       83.54      2.48 o
  -1   2   5       24.00       20.97      1.42 o
   0   2   5        6.08        6.50      1.05 o
   1   2   5      446.45      361.09      8.58 o
   2   2   5      228.49      195.08      5.38 o
   3   2   5      796.16      740.43     19.18 o
   4   2   5       34.37       31.70      2.13 o
   5   2   5      588.21      588.98     14.25 o
   6   2   5      154.05      149.55      4.68 o
   7   2   5      562.61      601.31     16.02 o
   8   2   5       69.21       74.38      3.99 o
   9   2   5       78.37       63.51      3.87 o
  10   2   5        4.23        4.17      2.36 o
 -10   3   5        2.93        3.07      2.64 o
  -9   3   5       20.32       19.29      3.02 o
  -8   3   5       92.28       90.99      4.51 o
  -7   3   5       43.03       46.03      3.46 o
  -6   3   5        1.58        7.54      2.06 o
  -5   3   5       26.20       28.22      2.37 o
  -4   3   5      104.54      112.40      3.89 o
  -3   3   5       65.89       65.75      2.93 o
  -2   3   5       69.25       46.93      2.59 o
  -1   3   5        7.87        6.71      1.35 o
   0   3   5       69.11       46.18      2.61 o
   1   3   5       37.84       33.34      2.30 o
   2   3   5        1.12       -0.48      3.10 o
   3   3   5        1.81       -4.16      4.16 o
   4   3   5        0.07        1.68      5.56 o
   5   3   5        7.19        7.43      2.39 o
   6   3   5       14.87        1.34      7.05 o
   7   3   5       18.18       21.50      2.50 o
   8   3   5        0.68       -1.64      4.78 o
   9   3   5        7.98        4.53      6.97 o
  -8   4   5        0.18       -3.63      6.42 o
  -7   4   5        4.07        1.68      6.60 o
  -6   4   5        0.94       -6.32      6.32 o
  -5   4   5        9.35        8.37      2.29 o
  -4   4   5       33.72       47.97      3.34 o
  -3   4   5        7.33        1.97      4.40 o
  -2   4   5        0.03       -3.81      4.11 o
  -1   4   5        0.07        1.25      4.13 o
   0   4   5        0.59        2.28      1.81 o
   1   4   5       16.10       18.33      2.34 o
   2   4   5      109.56      106.98      4.49 o
   3   4   5       18.32       21.24      2.73 o
   4   4   5        7.42       14.06      2.27 o
   5   4   5        0.03       -0.77      4.93 o
   6   4   5        1.31        4.97      2.22 o
   7   4   5        5.54        4.18      2.68 o
  -5   5   5        6.95       12.05      2.65 o
  -4   5   5        5.18        2.66      6.70 o
  -3   5   5        1.04       -4.29      6.00 o
  -2   5   5        1.36        2.51      5.61 o
  -1   5   5        1.18       -3.30      5.09 o
   0   5   5        3.24        3.30      5.95 o
   1   5   5       11.83       16.97      2.77 o
   2   5   5        5.18        5.40      2.50 o
   3   5   5        4.14        9.99      2.58 o
   4   5   5        0.36       -5.52      6.37 o
 -12   0   6        0.00       12.72      2.60 o
 -10   0   6        5.39        4.95      1.94 o
  -8   0   6      209.97      189.71      5.41 o
  -6   0   6       42.55       54.55      2.41 o
  -4   0   6       48.65       46.81      1.66 o
  -2   0   6     1360.23     1426.75     16.87 o
   0   0   6      510.99      568.35     10.01 o
   2   0   6      115.94      117.92      3.36 o
   4   0   6      317.10      370.62      8.92 o
   6   0   6     1085.66     1131.75     26.38 o
   8   0   6        1.92       -1.91      4.54 o
  10   0   6        4.13       -0.83      6.34 o
 -12   1   6        2.67        2.06      2.81 o
 -11   1   6       11.64        9.72      2.77 o
 -10   1   6       54.14       45.94      3.48 o
  -9   1   6      146.36      142.64      4.93 o
  -8   1   6        0.45       -0.57      3.93 o
  -7   1   6       12.05        3.98      4.92 o
  -6   1   6      130.77      139.44      4.57 o
  -5   1   6       41.15       47.62      2.11 o
  -4   1   6      794.56      856.87     17.60 o
  -3   1   6       23.01       29.57      1.38 o
  -2   1   6     1704.04     1763.80     20.95 o
  -1   1   6      933.08      850.41     14.02 o
   0   1   6      533.84      491.47     10.67 o
   1   1   6      771.04      697.79     13.33 o
   2   1   6       97.81      126.21      4.43 o
   3   1   6      201.02      214.95      6.22 o
   4   1   6      288.58      275.18      7.98 o
   5   1   6       50.63       47.97      2.34 o
   6   1   6       86.10       95.10      3.51 o
   7   1   6        2.17       -0.57      4.63 o
   8   1   6      205.22      198.19      6.16 o
   9   1   6       35.10       30.20      3.20 o
  10   1   6       16.76       11.16      3.00 o
 -11   2   6        0.00        2.73      4.74 o
 -10   2   6        8.36        6.92      2.75 o
  -9   2   6       28.45       30.55      2.93 o
  -8   2   6       43.62       37.97      2.91 o
  -7   2   6        0.67       -3.33      3.33 o
  -6   2   6      109.92      107.72      3.84 o
  -5   2   6       78.10       88.39      3.12 o
  -4   2   6      328.92      360.86      9.73 o
  -3   2   6      122.38      115.96      3.14 o
  -2   2   6      155.88      102.68      2.87 o
  -1   2   6        1.23       -0.32      2.07 o
   0   2   6      256.59      179.78      5.17 o
   1   2   6        1.99        6.23      1.13 o
   2   2   6       58.51       45.95      2.14 o
   3   2   6        0.01        1.61      3.36 o
   4   2   6        0.14        0.82      1.26 o
   5   2   6        0.05       -1.52      3.62 o
   6   2   6       93.59       94.74      3.88 o
   7   2   6       19.06       18.92      2.83 o
   8   2   6      122.78      138.19      5.22 o
   9   2   6        5.47        5.57      2.28 o
  10   2   6        2.51        7.91      2.29 o
 -10   3   6        3.23        7.08      2.28 o
  -9   3   6        2.52        0.84      2.29 o
  -8   3   6        3.30        3.78      2.14 o
  -7   3   6       54.37       56.55      3.51 o
  -6   3   6        9.78        8.13      1.93 o
  -5   3   6       18.08       23.22      2.28 o
  -4   3   6        2.63        1.33      1.57 o
  -3   3   6       48.13       45.35      2.70 o
  -2   3   6       13.26       12.03      1.60 o
  -1   3   6       23.63       17.39      1.81 o
   0   3   6       53.34       38.26      2.32 o
   1   3   6       66.30       49.51      2.53 o
   2   3   6      128.94      122.66      3.90 o
   3   3   6      152.18      144.62      4.40 o
   4   3   6      225.43      226.90      7.01 o
   5   3   6       28.38       36.33      2.87 o
   6   3   6      214.94      209.92      6.13 o
   7   3   6        7.02      -11.09     11.09 o
   8   3   6        3.55        2.51      5.23 o
   9   3   6        1.32       -6.20      6.20 o
  -8   4   6        3.91        4.71      2.74 o
  -7   4   6       13.21        5.06      6.20 o
  -6   4   6        7.31        5.49      6.97 o
  -5   4   6        2.02       -6.85      6.85 o
  -4   4   6        5.92       -3.21      3.21 o
  -3   4   6        0.56        0.66      4.65 o
  -2   4   6        0.54       -1.93      4.02 o
  -1   4   6       13.71       12.35      2.19 o
   0   4   6       15.89       14.89      2.43 o
   1   4   6       32.97       37.67      3.03 o
   2   4   6       41.16       39.98      3.33 o
   3   4   6       81.22       78.30      4.22 o
   4   4   6       23.02       28.43      2.84 o
   5   4   6       19.79       13.87      2.84 o
   6   4   6       41.98       52.33      4.00 o
   7   4   6        0.49       -7.69      7.69 o
  -5   5   6        0.00        3.89      2.29 o
  -4   5   6        3.75        1.79      5.51 o
  -3   5   6        9.54        9.23      2.73 o
  -2   5   6        0.07       -5.07      5.07 o
  -1   5   6        2.14        3.34      5.29 o
   0   5   6        2.64       -6.69      6.99 o
   1   5   6        0.67        0.85      6.27 o
   2   5   6        6.69        9.81      2.81 o
   3   5   6        0.80        5.96      2.24 o
   4   5   6       13.64       20.22      3.09 o
 -11   0   7       26.03       26.18      2.96 o
  -9   0   7       68.97       60.87      3.49 o
  -7   0   7      123.76      106.67      3.63 o
  -5   0   7       91.79      107.04      3.51 o
  -3   0   7      819.72      877.73     15.61 o
  -1   0   7      702.42      791.41     12.82 o
   1   0   7      749.19      761.86     13.56 o
   3   0   7       23.44       20.30      1.53 o
   5   0   7       22.33       19.82      1.91 o
   7   0   7      141.53      123.60      4.26 o
   9   0   7        0.18        2.99      4.35 o
 -11   1   7       58.95       47.97      3.90 o
 -10   1   7        7.91       12.40      2.44 o
  -9   1   7       21.82       19.85      2.55 o
  -8   1   7        2.52        2.99      1.71 o
  -7   1   7       27.23       18.35      2.10 o
  -6   1   7      133.38      116.29      3.80 o
  -5   1   7       52.45       51.94      2.28 o
  -4   1   7      141.46      164.16      4.59 o
  -3   1   7      326.31      352.10      7.56 o
  -2   1   7      516.83      498.30     11.82 o
  -1   1   7      239.60      239.84      5.75 o
   0   1   7       23.70       20.72      1.17 o
   1   1   7      228.94      216.47      5.58 o
   2   1   7     1119.98     1202.33     19.71 o
   3   1   7     1060.26     1163.20     21.40 o
   4   1   7       16.93       18.18      1.58 o
   5   1   7      371.49      376.18     10.36 o
   6   1   7      487.55      506.34     13.43 o
   7   1   7       12.81       10.01      2.27 o
   8   1   7        5.12        8.02      2.10 o
   9   1   7        4.43        4.49      2.43 o
  10   1   7       16.17       11.29      2.77 o
 -11   2   7        9.61        9.91      2.61 o
 -10   2   7       11.82       14.45      2.69 o
  -9   2   7        0.07       -1.46      4.95 o
  -8   2   7       78.65       79.70      3.62 o
  -7   2   7        0.71        2.89      3.96 o
  -6   2   7        6.46        7.11      1.64 o
  -5   2   7      116.11      130.41      3.77 o
  -4   2   7        0.55        1.24      3.57 o
  -3   2   7       11.93       10.79      1.34 o
  -2   2   7      103.21       76.85      2.56 o
  -1   2   7        6.19        5.09      1.13 o
   0   2   7      288.76      240.89      7.26 o
   1   2   7        8.38        7.58      1.32 o
   2   2   7     1010.89      931.01     20.73 o
   3   2   7      471.80      478.43     11.35 o
   4   2   7       38.63       37.80      2.33 o
   5   2   7        4.97        1.58      3.97 o
   6   2   7       62.65       63.01      3.32 o
   7   2   7        1.95        2.66      2.08 o
   8   2   7       86.91       84.62      4.32 o
   9   2   7        0.08       -2.42      2.42 o
  10   2   7        0.34        3.27      2.33 o
 -10   3   7        0.07       -2.78      5.79 o
  -9   3   7        4.05        0.00      5.83 o
  -8   3   7       10.12       14.11      2.32 o
  -7   3   7        4.11        7.63      2.23 o
  -6   3   7       14.90       16.68      2.11 o
  -5   3   7       21.47       25.72      2.41 o
  -4   3   7       73.15       74.87      3.32 o
  -3   3   7       54.82       53.09      2.95 o
  -2   3   7       11.38        7.64      1.77 o
  -1   3   7        7.20        5.49      1.56 o
   0   3   7       53.63       44.73      2.56 o
   1   3   7       32.99       32.22      2.25 o
   2   3   7       17.36       21.24      2.13 o
   3   3   7       91.61       89.08      3.82 o
   4   3   7      383.01      376.53     12.36 o
   5   3   7       89.22       83.61      4.21 o
   6   3   7       17.30       13.41      2.76 o
   7   3   7        0.23       -2.33      4.46 o
   8   3   7        1.25        5.14      6.29 o
   9   3   7        0.44       -5.67      6.12 o
  -8   4   7        0.26        3.67      5.35 o
  -7   4   7        7.08        5.10      6.90 o
  -6   4   7       24.23       33.12      3.13 o
  -5   4   7        0.30       -1.24      2.17 o
  -4   4   7       17.23       20.53      2.57 o
  -3   4   7        0.01       -4.72      4.91 o
  -2   4   7        0.31        1.31      3.34 o
  -1   4   7        6.45        4.09      2.16 o
   0   4   7       13.46       -0.65      6.69 o
   1   4   7       36.01       35.63      3.22 o
   2   4   7        9.91        8.04      2.37 o
   3   4   7       47.54       51.03      3.71 o
   4   4   7        8.58       14.15      2.69 o
   5   4   7       10.85        8.55      2.49 o
   6   4   7       14.45       14.07      2.89 o
   7   4   7        7.26        1.86      6.96 o
  -5   5   7        0.32       -7.23      7.23 o
  -4   5   7        2.13        7.38      2.39 o
  -3   5   7        0.31       -4.38      4.87 o
  -2   5   7       14.55       13.27      2.91 o
  -1   5   7        4.33        0.85      6.94 o
   0   5   7       42.07       38.46      4.13 o
   1   5   7       22.57       23.20      3.36 o
   2   5   7        1.98        5.28      6.46 o
   3   5   7        0.98        1.67      2.59 o
   4   5   7        1.42       -4.75      6.22 o
 -12   0   8        3.54        0.94      5.70 o
 -10   0   8       10.11        9.68      2.31 o
  -8   0   8       76.38       69.95      3.20 o
  -6   0   8       93.99       93.23      3.18 o
  -4   0   8      595.74      554.93     14.55 o
  -2   0   8      186.14      246.35      5.86 o
   0   0   8      962.48      991.03     15.60 o
   2   0   8     1262.91     1488.73     22.10 o
   4   0   8     2533.35     2787.99     36.75 o
   6   0   8       36.72       27.42      2.33 o
   8   0   8       63.00       58.23      3.43 o
  10   0   8        1.01        2.61      6.21 o
 -11   1   8        7.57        8.68      2.47 o
 -10   1   8        1.34        0.00      4.54 o
  -9   1   8        0.10       -0.67      4.87 o
  -8   1   8        0.12        1.18      4.63 o
  -7   1   8       11.68       10.89      1.94 o
  -6   1   8      191.92      191.64      6.34 o
  -5   1   8       52.37       52.21      2.33 o
  -4   1   8      122.90      127.17      3.70 o
  -3   1   8        0.54        0.70      0.99 o
  -2   1   8      599.36      665.88     14.44 o
  -1   1   8     2538.51     2601.20     27.17 o
   0   1   8       82.29       78.14      2.22 o
   1   1   8      582.32      616.00     14.02 o
   2   1   8      897.02      991.12     18.85 o
   3   1   8       12.83       20.20      1.64 o
   4   1   8       10.83       15.81      1.67 o
   5   1   8      106.83      104.30      3.41 o
   6   1   8        0.66        0.99      1.63 o
   7   1   8       32.91       33.89      2.82 o
   8   1   8       65.15       59.59      3.74 o
   9   1   8       13.43       14.77      2.62 o
  10   1   8        4.67        4.01      2.51 o
 -11   2   8       30.55       20.39      3.49 o
 -10   2   8        0.18       -0.82      5.65 o
  -9   2   8        3.58        3.68      4.72 o
  -8   2   8        3.64       -5.22      5.22 o
  -7   2   8       30.77       29.95      2.63 o
  -6   2   8       12.37       12.07      1.94 o
  -5   2   8      176.20      217.28      6.95 o
  -4   2   8       90.04       96.28      3.20 o
  -3   2   8      314.15      294.83      8.42 o
  -2   2   8        6.39        2.58      3.15 o
  -1   2   8       23.87       19.74      1.63 o
   0   2   8      555.59      440.89     10.16 o
   1   2   8       16.80       10.39      1.52 o
   2   2   8       14.81       16.25      1.82 o
   3   2   8      184.77      171.95      5.29 o
   4   2   8       42.37       39.22      2.37 o
   5   2   8        0.43        1.09      3.86 o
   6   2   8        0.43        1.22      1.71 o
   7   2   8       22.77       26.60      2.86 o
   8   2   8        4.09        7.29      2.39 o
   9   2   8        3.14        2.57      3.93 o
 -10   3   8        0.01       -1.87      5.44 o
  -9   3   8       12.70       23.03      2.79 o
  -8   3   8        4.97        4.37      2.31 o
  -7   3   8       30.30       35.48      2.90 o
  -6   3   8        7.21        8.15      1.99 o
  -5   3   8        1.48       -3.56      4.36 o
  -4   3   8       19.99       18.98      2.16 o
  -3   3   8       53.41       42.91      2.66 o
  -2   3   8        0.06        1.26      1.38 o
  -1   3   8      144.83      103.03      3.78 o
   0   3   8        3.81        0.49      3.01 o
   1   3   8       17.54       13.97      1.87 o
   2   3   8       90.53       80.14      3.55 o
   3   3   8       83.85       72.56      3.36 o
   4   3   8      137.84      140.62      4.78 o
   5   3   8      166.07      161.65      5.36 o
   6   3   8       11.22       12.70      2.45 o
   7   3   8       11.67        8.90      2.65 o
   8   3   8        1.70        3.51      4.64 o
  -8   4   8       10.06       15.87      2.88 o
  -7   4   8        0.00       -5.50      5.50 o
  -6   4   8        7.76       10.42      2.66 o
  -5   4   8        5.29        9.29      2.37 o
  -4   4   8       22.94       29.20      2.81 o
  -3   4   8        3.16       -0.69      4.71 o
  -2   4   8       14.46       12.59      2.36 o
  -1   4   8        0.81        7.48      2.02 o
   0   4   8       82.79       70.25      4.18 o
   1   4   8      104.26       98.81      4.71 o
   2   4   8      112.67      101.69      4.75 o
   3   4   8        3.20        3.52      2.35 o
   4   4   8        0.92        3.08      4.87 o
   5   4   8       23.93       28.85      3.16 o
   6   4   8        0.49       -5.97      5.97 o
   7   4   8        4.44        1.43      2.73 o
  -5   5   8        0.46       -3.80      5.38 o
  -4   5   8        1.12        0.61      2.32 o
  -3   5   8        0.63       -1.77      6.02 o
  -2   5   8        0.16        2.61      6.56 o
  -1   5   8        8.14        9.47      2.83 o
   0   5   8        1.48       -8.23      8.23 o
   1   5   8        5.01        7.87      2.83 o
   2   5   8        1.37       -4.48      8.26 o
   3   5   8        2.01       -3.70      6.93 o
 -11   0   9        7.50        7.13      2.77 o
  -9   0   9       74.45       67.69      3.58 o
  -7   0   9      206.64      192.89      5.76 o
  -5   0   9       45.96       61.28      2.42 o
  -3   0   9     1136.02     1267.36     20.51 o
  -1   0   9       56.51       61.43      1.75 o
   1   0   9      349.32      443.27     11.90 o
   3   0   9      509.10      600.49     16.72 o
   5   0   9      816.21      858.21     23.12 o
   7   0   9      158.17      140.13      4.72 o
   9   0   9       20.37       21.42      2.79 o
 -11   1   9        3.75        3.45      6.56 o
 -10   1   9       20.45       20.80      2.69 o
  -9   1   9       41.17       43.84      3.18 o
  -8   1   9        4.76        1.10      2.04 o
  -7   1   9       20.26       17.81      2.01 o
  -6   1   9        0.01       -3.78      3.78 o
  -5   1   9       24.46       28.96      1.91 o
  -4   1   9       32.10       30.24      1.84 o
  -3   1   9      482.78      460.63     12.98 o
  -2   1   9      978.65      986.44     18.19 o
  -1   1   9     1092.93     1294.63     20.51 o
   0   1   9      487.85      534.64     13.23 o
   1   1   9     3534.56     4015.99     36.96 o
   2   1   9        4.33        4.19      1.20 o
   3   1   9      120.48      118.49      3.96 o
   4   1   9      138.28      145.14      3.85 o
   5   1   9       59.44       60.92      2.83 o
   6   1   9        4.27        2.82      4.54 o
   7   1   9       26.82       26.86      2.57 o
   8   1   9        0.81       -0.72      5.27 o
   9   1   9       19.14       18.21      2.69 o
  10   1   9        2.59       -1.83      5.79 o
 -11   2   9        1.15        0.00      5.56 o
 -10   2   9        1.05        2.50      4.78 o
  -9   2   9        2.06        0.62      2.06 o
  -8   2   9        4.51       -0.67      5.86 o
  -7   2   9        1.59       -4.19      5.04 o
  -6   2   9        1.01        0.54      4.40 o
  -5   2   9      117.11      118.37      3.87 o
  -4   2   9      139.53      143.60      4.19 o
  -3   2   9       28.74       28.17      1.95 o
  -2   2   9       68.16       68.06      2.51 o
  -1   2   9       90.42       74.86      2.69 o
   0   2   9     1027.61      886.95     20.66 o
   1   2   9        1.33        1.26      1.42 o
   2   2   9      484.51      441.89     10.99 o
   3   2   9       10.68       13.91      1.69 o
   4   2   9       11.01       10.15      1.71 o
   5   2   9       22.60       22.27      2.39 o
   6   2   9       26.22       25.68      2.44 o
   7   2   9        0.55        1.42      4.70 o
   8   2   9        0.24       -5.00      5.00 o
   9   2   9        0.99       -0.88      5.21 o
 -10   3   9        0.02       -0.63      2.15 o
  -9   3   9        4.61       -5.14      6.29 o
  -8   3   9        4.97        4.68      2.21 o
  -7   3   9        8.60       10.82      2.22 o
  -6   3   9       14.47       19.44      2.31 o
  -5   3   9        0.04       -0.61      4.66 o
  -4   3   9        1.08       -0.57      4.13 o
  -3   3   9        0.57        0.00      3.23 o
  -2   3   9        9.57        2.07      5.19 o
  -1   3   9       36.54       25.36      2.36 o
   0   3   9       56.03       39.11      2.48 o
   1   3   9       77.94       55.72      3.03 o
   2   3   9       26.71       25.84      2.27 o
   3   3   9        3.22        3.03      1.84 o
   4   3   9       22.63       22.71      2.35 o
   5   3   9        0.15       -3.42      5.08 o
   6   3   9       11.77       12.83      2.25 o
   7   3   9        3.21        3.14      2.19 o
   8   3   9        0.26       -2.70      5.62 o
  -8   4   9        0.37        4.67      2.59 o
  -7   4   9        1.33        3.48      5.49 o
  -6   4   9        6.93        0.81      6.65 o
  -5   4   9        9.56        9.70      2.48 o
  -4   4   9        2.16       -5.25      5.25 o
  -3   4   9        1.20       -1.40      4.43 o
  -2   4   9        9.36        0.00      6.04 o
  -1   4   9       13.96        3.38      6.38 o
   0   4   9        2.86        4.75      6.03 o
   1   4   9       60.45       57.51      3.90 o
   2   4   9        0.32       -2.14      5.10 o
   3   4   9       58.28       62.36      4.12 o
   4   4   9       22.09       19.86      3.08 o
   5   4   9       12.33       19.76      2.69 o
   6   4   9        4.89        5.41      6.63 o
  -4   5   9        0.07        2.78      6.22 o
  -3   5   9        7.03        7.05      2.72 o
  -2   5   9        2.27        3.68      2.53 o
  -1   5   9       40.18       41.20      3.92 o
   0   5   9        2.39        0.88      7.20 o
   1   5   9       21.92       27.04      3.59 o
   2   5   9        6.57        2.74      8.81 o
   3   5   9       43.41       58.10      4.59 o
 -12   0  10       13.90       13.48      2.94 o
 -10   0  10       10.20        3.77      6.07 o
  -8   0  10       31.35       32.88      2.59 o
  -6   0  10      110.18      106.93      3.75 o
  -4   0  10     2770.30     3014.32     35.45 o
  -2   0  10     8299.86     9808.50     57.03 o
   0   0  10        0.00        0.57      2.23 o
   2   0  10      247.65      231.89      7.05 o
   4   0  10        0.19        0.00      2.61 o
   6   0  10      140.08      130.62      4.33 o
   8   0  10       82.49       76.77      3.96 o
  10   0  10       17.98       22.39      2.77 o
 -11   1  10        2.43        2.32      2.35 o
 -10   1  10        8.83       10.34      2.64 o
  -9   1  10       15.79       22.86      2.69 o
  -8   1  10       13.96       15.47      2.26 o
  -7   1  10       40.16       46.37      2.67 o
  -6   1  10      184.65      185.74      5.36 o
  -5   1  10       14.33       12.42      1.68 o
  -4   1  10       67.85       64.89      2.57 o
  -3   1  10       43.15       37.45      1.91 o
  -2   1  10       21.30       16.35      1.50 o
  -1   1  10      278.13      280.07      7.37 o
   0   1  10       10.98       15.40      2.08 o
   1   1  10     1070.95     1252.10     22.29 o
   2   1  10      264.68      295.06      8.06 o
   3   1  10      321.33      340.88      9.45 o
   4   1  10       11.26       11.05      1.70 o
   5   1  10       49.88       46.68      3.00 o
   6   1  10       66.61       62.80      3.51 o
   7   1  10        1.73       -5.95      5.95 o
   8   1  10        4.24        0.00      4.10 o
   9   1  10        3.31        0.00      6.52 o
  10   1  10        2.97        3.77      5.96 o
 -11   2  10        0.75        3.74      2.36 o
 -10   2  10        5.36       -0.84      5.77 o
  -9   2  10        1.11        3.66      1.97 o
  -8   2  10       16.46       16.43      2.44 o
  -7   2  10       52.38       46.18      2.99 o
  -6   2  10       21.67       23.92      2.21 o
  -5   2  10       53.22       59.73      2.93 o
  -4   2  10        0.97        1.38      2.87 o
  -3   2  10       66.39       60.67      2.63 o
  -2   2  10        3.22        2.86      3.49 o
  -1   2  10      129.55      110.96      3.33 o
   0   2  10        7.34        5.00      1.64 o
   1   2  10      593.82      516.15     11.89 o
   2   2  10      339.50      302.65      9.57 o
   3   2  10        0.18       -1.66      1.66 o
   4   2  10        1.18        0.45      1.54 o
   5   2  10        0.63        0.59      3.61 o
   6   2  10       11.66        9.33      2.15 o
   7   2  10       65.42       63.62      3.85 o
   8   2  10        0.06        4.76      1.91 o
   9   2  10        4.22       -3.63      7.14 o
 -10   3  10        0.25        0.95      5.79 o
  -9   3  10        1.35        1.73      4.91 o
  -8   3  10        6.63        6.73      2.41 o
  -7   3  10        5.11        7.38      1.92 o
  -6   3  10        1.31        0.00      4.34 o
  -5   3  10       34.05       36.35      2.78 o
  -4   3  10        3.47       -2.33      4.36 o
  -3   3  10        5.58        3.14      1.89 o
  -2   3  10      494.51      400.75     12.16 o
  -1   3  10       31.16       22.09      2.34 o
   0   3  10       76.97       75.54      3.29 o
   1   3  10        7.86        5.58      1.83 o
   2   3  10       26.65       29.06      2.27 o
   3   3  10       56.05       55.19      3.16 o
   4   3  10        3.94        2.18      2.07 o
   5   3  10        4.40        3.19      2.11 o
   6   3  10        1.77        0.77      4.69 o
   7   3  10        0.05       -2.53      6.37 o
   8   3  10        0.24       -0.92      4.98 o
  -8   4  10        5.82        3.78      2.53 o
  -7   4  10        1.08        0.15      2.22 o
  -5   4  10       61.90       69.82      4.27 o
  -4   4  10        1.14        0.74      5.81 o
  -3   4  10       36.35       26.90      3.04 o
  -2   4  10       21.19       13.66      2.72 o
  -1   4  10       10.51       12.15      2.54 o
   0   4  10       84.88       76.27      4.08 o
   1   4  10       63.78       62.10      3.89 o
   2   4  10        0.02       -5.14      5.92 o
   3   4  10        4.21       -0.77      7.25 o
   4   4  10       30.32       32.44      3.52 o
   5   4  10        4.00        2.59      6.17 o
   6   4  10        0.82        0.00      3.92 o
  -4   5  10        0.41       -4.71      6.59 o
  -3   5  10        0.20        2.90      2.40 o
  -2   5  10       11.60        8.70      3.13 o
  -1   5  10        3.75        7.15      2.75 o
   0   5  10       21.03       23.03      3.54 o
   1   5  10        0.00       -0.91      7.34 o
   2   5  10        3.00       -0.93      7.52 o
 -11   0  11        8.74        3.44      6.55 o
  -9   0  11       52.12       56.06      3.31 o
  -7   0  11       27.90       29.96      2.33 o
  -5   0  11       37.66       39.47      2.25 o
  -3   0  11     2115.09     2452.37     31.22 o
  -1   0  11      196.89      260.47      6.91 o
   1   0  11       18.35       16.54      1.48 o
   3   0  11      597.42      612.84     17.57 o
   5   0  11      119.85      125.09      4.12 o
   7   0  11       37.30       35.57      3.21 o
   9   0  11       15.37        0.00      7.48 o
 -11   1  11        0.77       -6.30      6.30 o
 -10   1  11       42.68       46.08      3.30 o
  -9   1  11       13.63       11.00      2.34 o
  -8   1  11        6.28        7.61      2.00 o
  -7   1  11       27.95       25.95      2.53 o
  -6   1  11      169.48      177.47      4.65 o
  -5   1  11       97.08      100.42      3.35 o
  -4   1  11      290.74      289.44      8.55 o
  -3   1  11      918.73      914.06     20.12 o
  -2   1  11      488.81      498.36     14.38 o
  -1   1  11      688.67      767.19     17.41 o
   0   1  11      152.58      203.76      6.57 o
   1   1  11      133.35      128.90      4.07 o
   2   1  11       37.05       38.00      2.06 o
   3   1  11        5.60        3.86      1.42 o
   4   1  11      165.41      172.49      5.48 o
   5   1  11       60.83       57.60      3.05 o
   6   1  11      124.37      116.14      4.40 o
   7   1  11       13.44      -12.18     12.18 o
   8   1  11        8.96        8.41      2.30 o
   9   1  11        6.61        1.74      6.50 o
 -11   2  11        2.09        1.89      5.84 o
 -10   2  11       12.91       14.66      2.68 o
  -9   2  11        0.01        2.31      4.42 o
  -8   2  11       12.09       10.52      2.18 o
  -7   2  11       14.98       16.93      2.19 o
  -6   2  11        4.31        1.14      4.25 o
  -5   2  11       89.85       87.76      3.48 o
  -4   2  11      440.85      433.30     11.47 o
  -3   2  11       50.76       55.74      2.72 o
  -2   2  11      124.72      115.40      3.43 o
  -1   2  11      216.12      225.20      6.40 o
   0   2  11      215.92      199.85      6.26 o
   1   2  11       26.59       25.11      2.05 o
   2   2  11       38.07       35.32      2.30 o
   3   2  11        1.91       -4.17      4.17 o
   4   2  11        1.33       -2.81      4.39 o
   5   2  11        1.78        6.08      1.80 o
   6   2  11        0.03       -1.37      3.99 o
   7   2  11        0.04        0.63      2.03 o
   8   2  11       11.17       14.18      2.70 o
   9   2  11        0.00       -2.80      5.37 o
  -9   3  11        6.48        4.40      6.03 o
  -8   3  11       15.91       20.55      2.68 o
  -7   3  11        6.69       11.24      2.16 o
  -6   3  11        0.47       -0.68      5.26 o
  -5   3  11        3.04       -3.83      4.42 o
  -4   3  11      147.44      141.59      4.78 o
  -3   3  11        0.10       -2.87      4.70 o
  -2   3  11      179.18      135.76      4.58 o
  -1   3  11       16.47       17.00      2.18 o
   0   3  11       93.03       72.02      3.35 o
   1   3  11       76.99       66.95      3.27 o
   2   3  11        0.16        2.39      4.05 o
   3   3  11        0.49        4.75      1.47 o
   4   3  11       22.37       23.73      2.63 o
   5   3  11        0.52        3.30      1.81 o
   6   3  11        0.33       -3.19      5.28 o
   7   3  11        3.26       -5.57      5.57 o
   8   3  11        0.00       -4.76      5.79 o
  -7   4  11        0.02       -2.69      5.59 o
  -6   4  11        0.17       -4.21      5.52 o
  -5   4  11        0.80        2.39      4.97 o
  -4   4  11        6.50        7.48      2.32 o
  -3   4  11       34.33       27.94      3.00 o
  -2   4  11       74.68       63.81      3.98 o
  -1   4  11      157.38      132.68      5.29 o
   0   4  11       25.78       25.38      3.02 o
   1   4  11       39.20       35.53      3.26 o
   2   4  11       45.60       53.23      3.63 o
   3   4  11       13.52       19.51      2.58 o
   4   4  11        0.28       -2.50      5.21 o
   5   4  11        0.06        0.00      4.86 o
   6   4  11        0.07        3.80      5.03 o
  -3   5  11        1.26        3.42      2.60 o
  -2   5  11        0.24        4.59      7.41 o
  -1   5  11        0.64       -7.13      7.13 o
   0   5  11       15.99       17.43      3.35 o
   1   5  11       12.93       12.10      3.09 o
 -10   0  12        0.16       -5.62      5.62 o
  -8   0  12        0.87       -3.09      5.06 o
  -6   0  12      170.49      159.93      4.64 o
  -4   0  12      342.48      374.03      9.55 o
  -2   0  12       16.15       11.15      1.30 o
   0   0  12      994.40     1162.31     22.01 o
   2   0  12       42.30       51.62      2.37 o
   4   0  12      146.45      140.06      4.09 o
   6   0  12       67.08       65.01      3.47 o
   8   0  12      143.39      151.52      5.42 o
 -11   1  12        0.03        0.00      5.80 o
 -10   1  12        5.70        7.35      2.50 o
  -9   1  12       36.79       38.26      3.24 o
  -8   1  12       37.71       37.52      2.85 o
  -7   1  12        1.74        3.44      1.84 o
  -6   1  12      595.61      554.81     14.14 o
  -5   1  12      406.04      405.13     11.10 o
  -4   1  12      120.28      122.81      3.89 o
  -3   1  12      150.95      138.51      3.84 o
  -2   1  12       56.10       61.45      2.36 o
  -1   1  12        7.79        7.42      1.33 o
   0   1  12        0.00       -3.18      3.18 o
   1   1  12      456.60      471.30     10.61 o
   2   1  12      287.99      303.38      9.12 o
   3   1  12       32.09       43.82      2.53 o
   4   1  12        0.54        0.00      3.58 o
   5   1  12        2.36        2.69      1.67 o
   6   1  12      105.43      107.15      4.27 o
   7   1  12        5.36        6.24      1.94 o
   8   1  12        0.34        2.42      4.18 o
   9   1  12        0.01        4.49      5.75 o
 -10   2  12        0.38        3.47      5.06 o
  -9   2  12        1.99       -5.49      6.32 o
  -8   2  12        0.07        0.00      4.92 o
  -7   2  12        8.39        4.83      2.25 o
  -6   2  12       35.80       36.21      2.79 o
  -5   2  12       13.55       14.83      2.28 o
  -4   2  12      120.05      120.27      3.90 o
  -3   2  12      239.16      230.29      6.88 o
  -2   2  12      122.60      123.17      4.07 o
  -1   2  12       12.10       11.04      1.72 o
   0   2  12        4.69        4.41      1.53 o
   1   2  12       15.94       15.96      1.78 o
   2   2  12       10.67        9.71      1.66 o
   3   2  12       29.46       27.23      2.20 o
   4   2  12       10.89        8.25      2.03 o
   5   2  12        0.14       -2.59      3.98 o
   6   2  12       27.58       32.78      2.76 o
   7   2  12       17.54       13.65      2.83 o
   8   2  12        0.01       -6.46      6.46 o
  -9   3  12       10.66       14.61      2.74 o
  -8   3  12        3.77       -0.82      5.98 o
  -7   3  12        5.60        0.76      6.47 o
  -6   3  12       63.26       66.04      3.80 o
  -5   3  12       70.36       74.35      3.89 o
  -4   3  12      446.80      410.95     13.47 o
  -3   3  12      224.53      188.73      5.91 o
  -2   3  12       87.41       84.16      3.86 o
  -1   3  12      167.67      143.18      4.63 o
   0   3  12       13.17       15.28      2.14 o
   1   3  12       36.59       28.91      2.55 o
   2   3  12       18.97       18.67      2.17 o
   3   3  12        0.04       -3.29      4.32 o
   4   3  12        0.38        0.70      3.92 o
   5   3  12        6.16       10.25      2.23 o
   7   3  12        1.01        0.90      5.88 o
  -7   4  12        6.37        6.53      2.53 o
  -6   4  12       31.73       30.90      3.77 o
  -5   4  12        0.34        4.07      2.25 o
  -4   4  12       15.43       16.38      2.57 o
  -3   4  12       15.67       11.46      2.76 o
  -2   4  12        7.49        8.52      2.41 o
  -1   4  12       19.91       20.11      2.64 o
   0   4  12        0.01        4.45      6.02 o
   1   4  12        0.17       -0.13      1.97 o
   2   4  12        5.21        4.56      2.18 o
   3   4  12        0.00        2.72      1.89 o
   4   4  12        4.34        4.30      5.90 o
   5   4  12        1.44       -0.30      2.55 o
  -3   5  12        1.37       -4.76      6.25 o
  -2   5  12        0.01       -6.70      6.70 o
  -1   5  12        2.03       -2.80      7.05 o
   0   5  12        1.60       -1.41      3.13 o
 -11   0  13       57.73       62.70      4.19 o
  -9   0  13        5.63        4.98      2.23 o
  -7   0  13       57.21       62.57      3.16 o
  -5   0  13      249.56      252.34      7.22 o
  -3   0  13      357.69      392.16     10.13 o
  -1   0  13      240.13      238.52      7.65 o
   1   0  13       63.59       81.09      2.84 o
   3   0  13      556.34      541.82     13.27 o
   5   0  13      119.09      107.78      4.28 o
   7   0  13        1.33        0.73      4.43 o
   9   0  13        0.16        4.69      2.41 o
 -11   1  13        0.93        2.73      6.86 o
 -10   1  13       11.18        4.90      7.49 o
  -9   1  13        1.54        4.53      1.90 o
  -8   1  13       84.62       86.95      4.04 o
  -7   1  13      107.20      119.18      4.28 o
  -6   1  13      219.04      199.90      5.77 o
  -5   1  13      316.53      340.70     10.65 o
  -4   1  13        0.49        0.45      1.19 o
  -3   1  13       45.73       50.90      2.38 o
  -2   1  13       31.45       30.03      1.92 o
  -1   1  13       10.08        8.96      1.57 o
   0   1  13        9.26       10.55      1.43 o
   1   1  13        0.25       -0.85      3.07 o
   2   1  13      100.09      105.22      3.37 o
   3   1  13       16.68       15.40      1.74 o
   4   1  13       23.78       26.36      2.24 o
   5   1  13       40.20       32.96      2.74 o
   6   1  13      150.46      149.86      5.32 o
   7   1  13       28.87       28.91      2.88 o
   8   1  13        0.69        3.76      2.14 o
   9   1  13       31.54       28.35      3.45 o
 -10   2  13       11.91        6.92      2.90 o
  -9   2  13       65.63       64.49      4.10 o
  -8   2  13        0.09       -1.46      4.94 o
  -7   2  13      255.36      234.41      7.60 o
  -6   2  13       25.23       34.73      3.04 o
  -5   2  13      644.22      630.69     15.58 o
  -4   2  13       12.19        2.62      6.14 o
  -3   2  13       78.22       64.83      3.03 o
  -2   2  13       44.16       51.13      2.42 o
  -1   2  13      524.45      466.39     12.07 o
   0   2  13        0.08        0.00      2.91 o
   1   2  13       14.51       18.01      1.80 o
   2   2  13        9.41        9.03      1.75 o
   3   2  13       18.42       15.20      2.23 o
   4   2  13        0.33       -4.91      4.91 o
   5   2  13        4.68        5.86      1.84 o
   6   2  13        0.29       -2.10      2.10 o
   7   2  13        1.28       -2.45      5.48 o
   8   2  13       32.28       30.80      3.68 o
  -9   3  13        4.32        4.71      2.50 o
  -8   3  13        1.03       -5.03      7.12 o
  -7   3  13       16.19       14.48      2.64 o
  -6   3  13        0.46        0.48      1.86 o
  -5   3  13        3.00        1.47      2.13 o
  -4   3  13       48.52       49.08      3.53 o
  -3   3  13      172.51      161.01      5.65 o
  -2   3  13       67.11       51.82      3.40 o
  -1   3  13        1.65        1.20      4.24 o
   0   3  13        3.19        1.82      4.81 o
   1   3  13       38.10       39.33      2.82 o
   2   3  13        0.26        0.65      3.62 o
   3   3  13        0.82       -4.12      4.12 o
   4   3  13       30.95       29.17      2.93 o
   5   3  13        0.04        3.15      5.35 o
   6   3  13        0.38       -6.15      6.15 o
  -7   4  13        0.06        2.63      2.45 o
  -6   4  13        0.17       -3.51      6.56 o
  -5   4  13       14.06       19.33      2.91 o
  -4   4  13        0.00        2.94      2.28 o
  -3   4  13        3.65       -6.31      6.31 o
  -2   4  13       13.92       16.28      2.34 o
  -1   4  13       44.30       36.32      3.26 o
   0   4  13       82.10       72.20      4.16 o
   1   4  13        1.59        1.04      2.17 o
   2   4  13        3.56       -2.42      5.41 o
   3   4  13        0.04       -1.26      2.27 o
   4   4  13        0.07        1.77      5.02 o
   5   4  13        0.10        0.00      5.65 o
 -10   0  14      200.80      194.71      6.28 o
  -8   0  14      482.45      471.56     15.29 o
  -6   0  14       11.72       13.19      2.06 o
  -4   0  14      118.44      115.33      3.48 o
  -2   0  14       41.69       45.48      2.21 o
   0   0  14      790.71      853.90     21.40 o
   2   0  14        0.72        0.93      3.64 o
   4   0  14       18.05       21.38      2.14 o
   6   0  14      207.85      217.61      5.94 o
   8   0  14       45.42       34.29      3.53 o
 -11   1  14       18.81       18.98      3.15 o
 -10   1  14        0.32        0.84      4.65 o
  -9   1  14        3.21        4.14      2.39 o
  -8   1  14       36.21       33.30      3.27 o
  -7   1  14       12.89       14.14      2.51 o
  -6   1  14       30.80       28.32      2.55 o
  -5   1  14       10.68       10.50      1.91 o
  -4   1  14        7.26        8.71      1.59 o
  -3   1  14        2.70       -0.45      3.45 o
  -2   1  14       30.77       33.57      2.10 o
  -1   1  14      227.02      235.33      8.02 o
   0   1  14        3.10       -1.75      3.45 o
   1   1  14       52.43       54.58      2.54 o
   2   1  14       55.02       45.79      2.69 o
   3   1  14      119.21      114.68      3.91 o
   4   1  14        0.26        1.93      1.52 o
   5   1  14        4.87       11.28      2.24 o
   6   1  14      187.06      189.20      6.36 o
   7   1  14       26.00       21.41      2.95 o
   8   1  14        8.62       -6.26      6.26 o
 -10   2  14        1.57        0.90      7.37 o
  -9   2  14        6.05        5.46      2.41 o
  -8   2  14       72.48       67.76      3.88 o
  -7   2  14       43.73       48.79      3.58 o
  -6   2  14      571.90      559.47     15.90 o
  -5   2  14      488.13      496.75     14.50 o
  -4   2  14       92.98       85.54      3.64 o
  -3   2  14        8.40        7.43      1.72 o
  -2   2  14       17.88       18.45      1.88 o
  -1   2  14        6.79        6.08      1.79 o
   0   2  14      108.64       99.76      3.63 o
   1   2  14       83.61       81.15      3.34 o
   2   2  14        4.77        2.25      4.28 o
   3   2  14       32.38       23.32      2.60 o
   4   2  14       32.86       30.18      2.84 o
   5   2  14       22.35       20.38      2.72 o
   6   2  14        2.80        3.09      2.26 o
   7   2  14        9.34       10.05      2.70 o
   8   2  14        6.05        4.82      2.62 o
  -9   3  14        6.53        4.49      2.81 o
  -8   3  14        4.98        0.00      6.31 o
  -7   3  14       85.44      100.45      4.73 o
  -6   3  14        2.16        1.49      4.93 o
  -5   3  14       31.05       33.96      2.94 o
  -4   3  14       29.55       26.78      2.74 o
  -3   3  14      138.54      127.11      4.74 o
  -2   3  14       47.47       40.40      3.00 o
  -1   3  14       12.48       10.23      2.05 o
   0   3  14        6.38        4.86      2.01 o
   1   3  14        9.60        3.25      5.71 o
   2   3  14        7.06       10.62      1.95 o
   3   3  14        2.46        3.82      1.94 o
   4   3  14        1.24        4.19      2.14 o
   5   3  14       38.88       43.24      3.42 o
   6   3  14       13.90       15.03      2.98 o
  -7   4  14        0.56        1.42      2.61 o
  -6   4  14        2.08        1.80      6.35 o
  -5   4  14        0.30        2.00      2.14 o
  -4   4  14        6.56        5.49      2.37 o
  -3   4  14        0.15       -0.13      2.24 o
  -2   4  14        4.88        4.73      6.10 o
  -1   4  14        1.16        3.14      5.98 o
   0   4  14        0.41       -5.71      5.71 o
   1   4  14        9.92       10.10      2.63 o
   2   4  14        2.03       -5.66      5.66 o
   3   4  14        0.67        4.93      1.87 o
   4   4  14        0.00       -0.92      4.39 o
 -11   0  15       56.81       49.05      4.39 o
  -9   0  15      161.02      151.78      5.57 o
  -7   0  15       22.50       18.35      2.57 o
  -5   0  15       14.86       12.85      1.83 o
  -3   0  15      361.46      380.44     10.55 o
  -1   0  15      135.27      140.02      4.08 o
   1   0  15        0.86       -2.33      3.05 o
   3   0  15       94.55      111.51      3.91 o
   5   0  15       96.44      105.05      4.31 o
   7   0  15      137.99      138.89      5.33 o
 -11   1  15       16.59        9.28      3.15 o
 -10   1  15        7.97        6.69      2.70 o
  -9   1  15      220.75      204.12      6.93 o
  -8   1  15      219.65      201.58      5.97 o
  -7   1  15      295.15      283.36      8.13 o
  -6   1  15      108.20      106.54      3.93 o
  -5   1  15        3.33        3.95      1.53 o
  -4   1  15        1.12       -1.01      3.63 o
  -3   1  15        0.65       -3.45      3.45 o
  -2   1  15      152.97      155.30      4.38 o
  -1   1  15        5.75       -1.85      3.97 o
   0   1  15        0.42        1.88      2.98 o
   1   1  15        8.66        1.47      4.58 o
   2   1  15       46.81       48.07      2.77 o
   3   1  15        0.17       -2.81      4.60 o
   4   1  15       84.84       94.14      4.01 o
   5   1  15       44.99       43.68      3.48 o
   6   1  15       39.83       34.42      3.41 o
   7   1  15       11.86        9.13      2.57 o
   8   1  15        1.96        3.61      4.78 o
 -10   2  15       10.88        5.06      3.13 o
  -9   2  15        5.49        5.04      7.13 o
  -8   2  15       13.15       12.82      2.45 o
  -7   2  15       30.13       25.09      2.98 o
  -6   2  15       11.39       14.49      2.56 o
  -5   2  15       16.94       14.54      2.63 o
  -4   2  15        4.02        6.24      1.82 o
  -3   2  15        2.01        3.59      1.54 o
  -2   2  15        6.57        2.70      3.93 o
  -1   2  15      183.68      179.46      5.80 o
   0   2  15        5.77        1.09      5.56 o
   1   2  15        0.03       -4.65      4.65 o
   2   2  15        0.00        2.37      3.75 o
   3   2  15      174.94      159.79      5.11 o
   4   2  15       12.25        1.36      6.32 o
   5   2  15      229.59      225.99      6.54 o
   6   2  15       49.22       62.67      4.33 o
   7   2  15       68.84       66.22      4.59 o
  -9   3  15        3.28        5.70      2.68 o
  -8   3  15       10.88        0.00      8.06 o
  -7   3  15        0.07        1.64      5.04 o
  -6   3  15        9.90       -0.77      7.23 o
  -5   3  15        0.91        2.17      4.53 o
  -4   3  15        2.15       -5.75      5.75 o
  -3   3  15       34.90       35.37      2.98 o
  -2   3  15       44.49       38.87      2.92 o
  -1   3  15        3.66       -2.62      5.16 o
   0   3  15        0.71        0.66      3.69 o
   1   3  15        5.71        8.39      2.07 o
   2   3  15        0.00       -0.71      4.86 o
   3   3  15        0.44        0.00      4.48 o
   4   3  15       11.36       19.58      2.52 o
   5   3  15        3.03       -5.10      6.59 o
   6   3  15        3.36       -7.61      7.61 o
  -6   4  15       14.27       19.95      2.93 o
  -5   4  15        0.24        1.76      5.42 o
  -4   4  15        0.02        2.54      5.30 o
  -3   4  15        5.37        4.82      2.31 o
  -2   4  15        5.33        3.12      2.32 o
  -1   4  15        0.05        0.81      4.52 o
   0   4  15        4.84        4.10      5.62 o
   1   4  15        0.33       -0.84      6.43 o
   2   4  15        0.56       -1.73      6.23 o
   3   4  15        1.64       -4.50      5.48 o
   4   4  15        0.15       -0.95      5.60 o
 -10   0  16      148.76      130.54      5.71 o
  -8   0  16       45.57       48.49      3.42 o
  -6   0  16        2.81        7.14      1.65 o
  -4   0  16       32.24       35.17      2.40 o
  -2   0  16       46.03       45.28      2.54 o
   0   0  16       47.47       54.47      2.94 o
   2   0  16      170.50      182.33      5.42 o
   4   0  16      460.06      459.33     14.56 o
   6   0  16        0.59        3.77      4.82 o
   8   0  16        6.49        9.17      2.54 o
 -10   1  16       51.28       36.94      3.95 o
  -9   1  16        1.00        2.39      5.34 o
  -8   1  16       88.01       81.60      4.30 o
  -7   1  16       62.69       64.12      3.66 o
  -6   1  16       23.78       22.48      2.44 o
  -5   1  16        7.08       -1.70      4.50 o
  -4   1  16       73.14       76.50      3.18 o
  -3   1  16       18.04       20.39      2.00 o
  -2   1  16       14.38       12.18      1.85 o
  -1   1  16       59.82       55.40      3.15 o
   0   1  16        2.31       -5.55      5.55 o
   1   1  16       66.74       63.84      3.36 o
   2   1  16        2.56       -5.70      5.70 o
   3   1  16       81.84       84.01      4.09 o
   4   1  16      264.37      263.30      7.16 o
   5   1  16       75.09       69.29      4.13 o
   6   1  16       15.63       12.41      2.59 o
   7   1  16        2.90        1.71      6.03 o
   8   1  16        1.66        0.00      6.08 o
 -10   2  16        0.87       -3.77      5.80 o
  -9   2  16        5.98       10.78      2.55 o
  -8   2  16        4.33        8.19      2.41 o
  -7   2  16        0.11        2.93      4.26 o
  -6   2  16        0.00       -0.68      1.82 o
  -5   2  16        0.46        1.91      5.06 o
  -4   2  16       19.56       18.34      2.41 o
  -3   2  16       10.04        8.54      1.93 o
  -2   2  16        3.32        3.14      1.72 o
  -1   2  16       12.97       14.69      2.21 o
   0   2  16       95.87       92.73      3.72 o
   1   2  16        4.26        7.47      1.66 o
   2   2  16       15.72       11.50      2.29 o
   3   2  16        2.05        4.67      5.70 o
   4   2  16      201.23      191.12      5.90 o
   5   2  16       44.97       46.58      3.98 o
   6   2  16      146.07      139.45      5.85 o
   7   2  16       69.11       70.25      4.63 o
  -8   3  16       10.04       14.14      2.77 o
  -7   3  16       11.04       15.44      2.58 o
  -6   3  16       15.24       12.93      2.53 o
  -5   3  16        3.68       -1.50      5.09 o
  -4   3  16        0.30       -5.71      5.71 o
  -3   3  16       10.45       11.51      2.25 o
  -2   3  16        0.00       -5.40      5.40 o
  -1   3  16        0.48       -5.48      5.73 o
   0   3  16        1.85        1.39      4.90 o
   1   3  16       26.82       22.08      2.85 o
   2   3  16       17.84       15.19      2.68 o
   3   3  16       23.81       21.56      2.94 o
   4   3  16        5.04        2.48      6.57 o
   5   3  16        5.49        0.88      6.56 o
   6   3  16       16.22       18.70      2.95 o
  -6   4  16        6.89        9.61      2.99 o
  -5   4  16        0.72        3.62      5.72 o
  -4   4  16        1.01        3.50      5.10 o
  -3   4  16        2.83       18.92      2.52 o
  -2   4  16        0.32       -6.08      6.08 o
  -1   4  16        8.82        8.55      2.66 o
   0   4  16        4.53       -3.40      6.36 o
   1   4  16        3.66        5.21      2.38 o
   2   4  16        0.01        1.04      2.17 o
   3   4  16        0.14       -1.87      2.38 o
  -9   0  17      184.31      176.49      6.07 o
  -7   0  17        0.35        1.89      1.61 o
  -5   0  17       26.74       25.02      2.16 o
  -3   0  17       54.03       56.45      2.74 o
  -1   0  17       51.47       52.67      2.79 o
   1   0  17      224.74      240.88      7.63 o
   3   0  17      283.21      288.72      9.16 o
   5   0  17       13.61       21.64      2.62 o
   7   0  17       10.68       10.13      2.85 o
 -10   1  17        2.19       -7.52      7.52 o
  -9   1  17        0.31       -2.46      4.71 o
  -8   1  17        0.70       -1.50      6.01 o
  -7   1  17        0.78       -2.76      5.69 o
  -6   1  17        6.28        3.83      4.69 o
  -5   1  17       11.65       13.62      2.06 o
  -4   1  17       19.24       16.27      2.17 o
  -3   1  17       36.45       36.06      2.54 o
  -2   1  17       50.60       54.85      2.93 o
  -1   1  17        1.56        3.18      4.50 o
   0   1  17       26.63      -13.14     13.14 o
   1   1  17      397.92      421.58     12.92 o
   2   1  17       99.04       97.47      4.08 o
   3   1  17      559.99      598.73     15.90 o
   4   1  17      560.65      603.35     16.96 o
   5   1  17      199.24      208.27      6.07 o
   6   1  17        2.38       -0.95      2.25 o
   7   1  17        0.53        1.78      2.18 o
  -9   2  17        4.57        4.58      2.51 o
  -8   2  17        3.19        4.09      5.60 o
  -7   2  17        0.53        0.63      1.93 o
  -6   2  17        0.01        2.59      1.65 o
  -5   2  17        6.47        0.00      5.41 o
  -4   2  17       55.37       60.41      3.31 o
  -3   2  17        1.73       -1.23      5.35 o
  -2   2  17       78.48       86.86      3.69 o
  -1   2  17        0.08       -3.01      3.66 o
   0   2  17        1.24       -5.08      5.08 o
   1   2  17        0.00       -4.33      4.33 o
   2   2  17      189.45      174.03      5.51 o
   3   2  17        2.94        5.38      2.08 o
   4   2  17        6.06        7.77      2.48 o
   5   2  17       32.40       29.31      3.31 o
   6   2  17       14.71       19.18      3.10 o
  -8   3  17        8.95        9.89      2.90 o
  -7   3  17        9.95       13.89      2.51 o
  -6   3  17        7.78        7.23      2.16 o
  -5   3  17        0.16       -3.11      4.80 o
  -4   3  17        1.12        0.00      4.49 o
  -3   3  17       13.83       16.86      2.42 o
  -2   3  17       66.15       64.55      3.68 o
  -1   3  17       16.63       13.26      2.49 o
   0   3  17       27.31       33.16      2.93 o
   1   3  17       23.54       24.98      2.83 o
   2   3  17       35.31       35.25      3.43 o
   3   3  17       14.62       13.16      2.51 o
   4   3  17        0.86       -2.59      6.16 o
   5   3  17        0.07        0.77      2.49 o
  -5   4  17        0.81       -2.80      6.66 o
  -4   4  17        0.35        0.90      5.03 o
  -3   4  17        1.02       -0.88      5.65 o
  -2   4  17        0.93       -1.75      6.29 o
  -1   4  17       10.46       14.97      2.85 o
   0   4  17        0.60        3.67      2.34 o
   1   4  17        1.18        2.25      2.51 o
   2   4  17       11.74       -0.93      8.15 o
 -10   0  18        1.56        0.90      7.05 o
  -8   0  18        1.17       -0.76      6.10 o
  -6   0  18       10.76        9.47      2.00 o
  -4   0  18       51.43       64.51      3.09 o
  -2   0  18       59.00       61.42      3.06 o
   0   0  18     1487.16     1542.34     33.79 o
   2   0  18     2149.99     2305.49     43.16 o
   4   0  18       11.73       10.15      2.56 o
   6   0  18       10.29       11.47      2.44 o
 -10   1  18        2.24       -2.77      6.20 o
  -9   1  18        2.19       -5.08      5.08 o
  -8   1  18       24.12       22.83      2.92 o
  -7   1  18       18.85       17.97      2.58 o
  -6   1  18       12.65       13.15      2.23 o
  -5   1  18        8.38        6.80      2.10 o
  -4   1  18       67.78       67.26      3.33 o
  -3   1  18       37.22       45.34      2.68 o
  -2   1  18      176.65      193.57      6.45 o
  -1   1  18      246.46      247.28      8.42 o
   0   1  18      468.98      483.73     14.06 o
   1   1  18       11.29        9.48      2.74 o
   2   1  18       48.12       46.21      3.17 o
   3   1  18       19.89       14.88      3.10 o
   4   1  18       53.50       47.18      3.91 o
   5   1  18        4.97        1.56      5.53 o
   6   1  18        7.66        9.79      2.42 o
   7   1  18        0.07       -0.15      2.14 o
  -9   2  18        0.88       -7.90      7.90 o
  -8   2  18       11.87        5.07      6.21 o
  -7   2  18       16.36       17.29      2.74 o
  -6   2  18        5.09        6.14      2.11 o
  -5   2  18       23.60       22.87      2.59 o
  -4   2  18       34.80       28.11      2.80 o
  -3   2  18        2.58       -3.23      6.75 o
  -2   2  18        5.86        3.18      5.80 o
  -1   2  18       21.97       20.48      2.47 o
   0   2  18        0.19        2.37      1.73 o
   1   2  18       13.79       10.91      2.44 o
   2   2  18        7.63        4.19      6.63 o
   3   2  18       12.79       14.66      2.31 o
   4   2  18       22.24       16.83      2.68 o
   5   2  18       27.58       28.99      3.14 o
   6   2  18        7.49       -8.40      8.40 o
  -7   3  18        0.05        0.00      6.21 o
  -6   3  18        0.21        0.85      5.93 o
  -5   3  18        0.12       -5.72      5.72 o
  -4   3  18        6.09        3.77      2.29 o
  -3   3  18        6.65        0.76      6.75 o
  -2   3  18        9.94        7.00      2.62 o
  -1   3  18       11.86       12.88      2.51 o
   0   3  18        0.63        0.00      4.93 o
   1   3  18        9.92        9.24      2.25 o
   2   3  18       31.45       39.44      3.38 o
   3   3  18       13.45       13.46      2.77 o
   4   3  18        7.88        7.04      2.69 o
  -4   4  18        1.76       -1.87      7.10 o
  -3   4  18        9.27        2.74      7.25 o
  -2   4  18        4.51       -7.78      7.78 o
  -1   4  18        6.88       -1.81      6.52 o
   0   4  18        7.49        7.01      2.55 o
   1   4  18        5.54        1.40      2.74 o
  -9   0  19       33.41       30.57      3.41 o
  -7   0  19        0.91        0.85      1.86 o
  -5   0  19       53.91       42.95      2.89 o
  -3   0  19       17.14       19.02      2.26 o
  -1   0  19      613.16      579.92     15.18 o
   1   0  19     1178.71     1295.70     32.21 o
   3   0  19      304.38      298.32      8.70 o
   5   0  19       15.88       20.01      2.31 o
   7   0  19       11.43       13.91      2.86 o
 -10   1  19        9.17       10.15      2.79 o
  -9   1  19        0.71       -5.46      5.46 o
  -8   1  19        3.45        0.00      5.93 o
  -7   1  19        0.06        1.87      1.72 o
  -6   1  19        7.18        7.59      2.00 o
  -5   1  19       27.14       26.21      2.76 o
  -4   1  19        8.57       -1.89      5.47 o
  -3   1  19       33.92       41.80      3.21 o
  -2   1  19      154.82      151.44      5.03 o
  -1   1  19        6.85       -3.02      8.77 o
   0   1  19       54.28      -11.69     14.60 o
   1   1  19        2.23        3.19      5.81 o
   2   1  19       56.37       57.65      3.39 o
   3   1  19       87.44       89.07      4.47 o
   4   1  19        2.07       -3.05      5.70 o
   5   1  19        3.00        3.43      2.07 o
   6   1  19       10.39        9.51      2.69 o
  -9   2  19        0.32        3.76      5.48 o
  -8   2  19        0.02        0.87      2.14 o
  -7   2  19        0.10       -0.82      5.22 o
  -6   2  19        0.52        0.38      2.18 o
  -5   2  19        4.45        2.31      2.23 o
  -4   2  19      117.67      141.74      5.07 o
  -3   2  19      230.99      231.33      7.71 o
  -2   2  19       32.54       41.77      3.54 o
  -1   2  19      156.49      147.50      5.19 o
   0   2  19        0.44       -2.05      5.17 o
   1   2  19       25.02       25.52      3.05 o
   2   2  19        7.27        8.35      2.13 o
   3   2  19       20.28       23.08      2.94 o
   4   2  19        7.88       10.63      2.46 o
   5   2  19        0.00       -4.44      5.40 o
  -7   3  19        4.69        4.63      2.62 o
  -6   3  19        1.11        3.51      6.33 o
  -5   3  19        7.55       -6.72      7.88 o
  -4   3  19        7.75        9.60      2.79 o
  -3   3  19        2.72       -7.23      7.23 o
  -2   3  19        3.87        3.53      2.18 o
  -1   3  19        4.87        5.24      2.35 o
   0   3  19       10.96       -3.19      7.39 o
   1   3  19        2.39        1.77      2.27 o
   2   3  19        2.89       -0.85      4.57 o
   3   3  19       12.19       13.91      2.78 o
   4   3  19        8.91        3.75      7.14 o
  -3   4  19        2.82       35.17      3.42 o
  -2   4  19        6.78        6.10      2.72 o
  -1   4  19       11.96       18.62      2.94 o
   0   4  19        1.66       -1.11      2.54 o
  -8   0  20        8.85        8.57      2.37 o
  -6   0  20       12.32       16.12      2.39 o
  -4   0  20       73.76       73.97      3.64 o
  -2   0  20        0.77       -2.47      5.09 o
   2   0  20       24.95       29.43      2.77 o
   4   0  20        7.10        5.86      2.27 o
   6   0  20        1.89       -5.47      6.32 o
  -9   1  20        4.25        4.52      5.79 o
  -8   1  20        5.51        6.71      2.54 o
  -7   1  20        6.23        8.60      2.12 o
  -6   1  20        0.49        3.18      1.95 o
  -5   1  20       30.62       30.48      2.76 o
  -4   1  20       36.88       35.24      2.78 o
  -3   1  20       96.19      101.95      4.46 o
  -2   1  20      220.73      230.15      6.18 o
  -1   1  20      448.70      468.39     14.60 o
   0   1  20      200.40      211.18      6.12 o
   1   1  20      136.84      142.00      5.14 o
   2   1  20        2.25       -0.71      5.72 o
   3   1  20       24.64       26.81      3.24 o
   4   1  20       23.77       25.43      2.87 o
   5   1  20        1.03        6.77      2.02 o
   6   1  20        0.11        2.02      2.45 o
  -8   2  20        1.69       -1.81      5.72 o
  -7   2  20        3.67       -0.85      5.01 o
  -6   2  20        3.10        6.67      2.05 o
  -5   2  20        2.22        1.53      6.01 o
  -4   2  20       31.02       27.93      3.29 o
  -3   2  20       60.28       58.91      3.93 o
  -2   2  20       81.61       78.69      4.10 o
  -1   2  20        1.88       -1.18      2.63 o
   0   2  20       34.09       33.86      2.95 o
   1   2  20       86.10       91.38      4.28 o
   2   2  20       23.23       29.77      2.89 o
   3   2  20       22.75       23.59      2.93 o
   4   2  20        0.64        3.48      6.27 o
   5   2  20        2.13        0.93      5.17 o
  -6   3  20        1.55        5.46      7.39 o
  -5   3  20       31.88       34.49      3.73 o
  -4   3  20        5.71        6.77      2.87 o
  -3   3  20        5.07       -0.83      6.03 o
  -2   3  20       31.41       32.82      3.28 o
  -1   3  20        3.08        3.97      2.27 o
   0   3  20       17.57       19.46      2.60 o
   1   3  20       23.80       22.53      3.19 o
   2   3  20       10.65        8.72      2.68 o
   3   3  20        1.43        1.86      6.15 o
  -9   0  21        1.64       -5.49      6.34 o
  -7   0  21        0.32       -3.97      4.82 o
  -5   0  21       12.06       13.12      2.52 o
  -3   0  21       57.58       63.00      3.56 o
  -1   0  21        0.42        2.64      3.85 o
   1   0  21        0.54        2.09      4.97 o
   3   0  21      116.75      137.41      5.23 o
   5   0  21       14.61       16.97      2.78 o
  -9   1  21        0.45        2.81      5.38 o
  -8   1  21        0.74       -2.61      4.53 o
  -7   1  21        0.00       -5.09      5.09 o
  -6   1  21        1.78        4.74      2.16 o
  -5   1  21        0.00        2.93      4.63 o
  -4   1  21       36.96       28.65      3.24 o
  -3   1  21      287.20      281.04      8.32 o
  -2   1  21        1.64        2.72      5.44 o
  -1   1  21       96.00       85.35      4.61 o
   0   1  21       14.47       -9.39      9.39 o
   1   1  21       44.53       43.01      3.36 o
   2   1  21        7.66       13.40      2.21 o
   3   1  21        4.98        7.01      2.33 o
   4   1  21        7.99       11.42      2.33 o
   5   1  21        0.53        1.81      4.63 o
  -8   2  21        0.24        0.94      2.48 o
  -7   2  21        1.74        6.61      2.20 o
  -6   2  21        3.04        1.67      5.54 o
  -5   2  21       30.92       39.00      3.39 o
  -4   2  21       83.35       97.75      4.65 o
  -3   2  21       89.92       99.24      4.63 o
  -2   2  21       28.85       31.15      3.22 o
  -1   2  21       37.66       38.52      3.29 o
   0   2  21       15.30       13.74      2.72 o
   1   2  21        9.68        6.94      2.48 o
   2   2  21        3.00        0.82      6.99 o
   3   2  21        4.48        1.72      5.30 o
   4   2  21        0.01        1.67      2.23 o
  -6   3  21       52.20       66.26      4.61 o
  -5   3  21       43.92       45.72      3.97 o
  -4   3  21       42.95       48.21      3.91 o
  -3   3  21       15.99       16.15      2.84 o
  -2   3  21        2.21        0.86      6.01 o
  -1   3  21       11.07       14.64      2.63 o
   0   3  21        0.01       -1.75      5.52 o
   1   3  21        4.43        5.82      2.30 o
   2   3  21        0.70        2.16      2.34 o
  -6   0  22      155.40      163.05      5.65 o
  -4   0  22       32.61       33.76      2.74 o
  -2   0  22       20.68       18.50      2.60 o
   0   0  22       51.38       50.70      3.60 o
   2   0  22        0.28       -4.64      4.64 o
   4   0  22        0.23       -6.44      6.44 o
  -8   1  22        2.83       -0.91      6.96 o
  -7   1  22        0.59       -6.25      6.25 o
  -6   1  22       51.14       59.33      3.82 o
  -5   1  22        0.57        1.54      5.10 o
  -4   1  22        0.26       -1.49      4.70 o
  -3   1  22       11.19        5.09      6.21 o
  -2   1  22        1.72        2.16      2.02 o
  -1   1  22        0.78        1.45      6.23 o
   0   1  22      102.23      115.89      4.68 o
   1   1  22       19.35       19.81      2.85 o
   2   1  22        0.34       -4.77      5.51 o
   3   1  22       24.24       28.91      2.77 o
   4   1  22        6.73       -0.89      5.70 o
   5   1  22        1.98        1.43      2.44 o
  -7   2  22        0.57        6.57      2.28 o
  -6   2  22        4.19        5.23      6.75 o
  -5   2  22       42.70       32.74      3.73 o
  -4   2  22       90.71       98.42      4.82 o
  -3   2  22        0.48       -7.28      7.28 o
  -2   2  22       43.39       42.80      3.36 o
  -1   2  22        9.40        5.80      2.53 o
   0   2  22       10.79        4.02      8.33 o
   1   2  22        0.49       -3.31      4.68 o
   2   2  22       19.59       19.38      3.21 o
   3   2  22        1.07       -2.71      6.45 o
  -5   3  22        1.74        4.88      2.79 o
  -4   3  22        1.16        2.76      7.30 o
  -3   3  22        0.48       -0.30      2.35 o
  -2   3  22        0.28       -6.78      6.78 o
  -1   3  22        2.55        1.05      2.50 o
   0   3  22        0.03       -6.34      6.34 o
   1   3  22        4.19        5.16      2.18 o
  -7   0  23       16.79        9.24      3.01 o
  -5   0  23      164.87      160.92      5.80 o
  -3   0  23       11.39       13.18      2.29 o
  -1   0  23        8.99       11.93      2.34 o
   1   0  23       28.01       30.85      3.08 o
   3   0  23        0.34       -3.45      4.40 o
  -8   1  23        1.79       -7.48      7.48 o
  -7   1  23        1.90        2.22      2.60 o
  -6   1  23        8.44        7.45      2.62 o
  -5   1  23       14.83       11.06      2.72 o
  -4   1  23       15.79       12.80      2.80 o
  -3   1  23        1.79        3.20      2.13 o
  -2   1  23       29.14       33.83      3.15 o
  -1   1  23       12.12        4.61      6.24 o
   0   1  23        5.71       -8.01      8.01 o
   1   1  23        0.59        4.03      5.16 o
   2   1  23        7.42        9.10      2.30 o
   3   1  23        1.66        0.88      5.38 o
   4   1  23        1.40       -1.87      7.13 o
  -6   2  23        0.93       -4.55      6.37 o
  -5   2  23        0.16        0.87      6.49 o
  -4   2  23        7.66       11.62      2.79 o
  -3   2  23       12.50       15.45      2.72 o
  -2   2  23        3.65       -0.83      6.69 o
  -1   2  23        0.87       -6.35      6.35 o
   0   2  23        1.85       -5.02      5.02 o
   1   2  23        4.93        5.52      2.67 o
   2   2  23        8.65        9.06      3.22 o
   3   2  23       22.89       28.78      3.29 o
  -3   3  23        0.08       -0.94      5.59 o
  -2   3  23        5.58        5.48      2.73 o
  -1   3  23       11.08        7.23      2.95 o
  -6   0  24        0.11      -10.49     10.49 o
  -4   0  24        2.62        1.61      5.33 o
  -2   0  24        2.00        0.79      5.50 o
   0   0  24        7.18        6.98      2.32 o
   2   0  24        0.81        3.46      5.87 o
  -7   1  24       31.03       38.78      3.63 o
  -6   1  24        1.99        3.68      2.34 o
  -5   1  24        4.84        2.55      6.42 o
  -4   1  24       13.32       12.94      2.60 o
  -3   1  24        3.53        0.00      5.62 o
  -2   1  24        0.48       -2.02      2.15 o
  -1   1  24        8.35       10.97      2.40 o
   0   1  24       30.65       32.41      3.46 o
   1   1  24        8.41       -2.56      7.38 o
   2   1  24        0.32       -4.44      6.21 o
   3   1  24        0.27       -1.86      6.31 o
  -6   2  24        0.75       -1.90      6.84 o
  -5   2  24        0.05        0.92      5.57 o
  -4   2  24       16.72        9.96      3.09 o
  -3   2  24        3.22       -0.88      2.58 o
  -2   2  24       16.96       15.13      2.70 o
  -1   2  24       12.50       17.27      2.75 o
   0   2  24        2.42        3.57      6.06 o
   1   2  24        3.99        4.59      2.46 o
   2   2  24       24.99       28.41      3.49 o
  -7   0  25       31.08       29.81      3.49 o
  -5   0  25        2.54        1.74      4.93 o
  -3   0  25       10.55        8.35      2.73 o
  -1   0  25        2.62        2.51      5.98 o
   1   0  25        0.08       -1.76      7.03 o
  -6   1  25        0.04       -7.35      7.35 o
  -5   1  25        0.00       -0.89      6.12 o
  -4   1  25        3.05      -11.89     11.89 o
  -3   1  25        0.52        3.28      2.39 o
  -2   1  25        0.61        1.14      2.29 o
  -1   1  25        0.34        1.72      2.27 o
   0   1  25        4.27        0.73      2.83 o
   1   1  25       23.35       23.56      3.39 o
   2   1  25        0.00       -5.99      5.99 o
  -4   2  25        0.65       -2.81      7.42 o
  -3   2  25       17.46       23.35      3.24 o
  -2   2  25        0.12        0.92      1.91 o
  -1   2  25        3.63        6.16      2.76 o
   0   2  25        0.45       -4.70      6.16 o
  -6   0  26        3.58        0.95      6.21 o
  -4   0  26        1.02        0.45      2.11 o
  -2   0  26       30.20       28.83      3.45 o
   0   0  26        7.27        3.91      2.48 o
  -5   1  26        8.76        7.65      2.71 o
  -4   1  26        3.65       -4.58      7.82 o
  -3   1  26        3.48       12.49      2.47 o
  -2   1  26        2.52       -5.40      6.23 o
  -1   1  26        0.01        4.53      6.22 o
   0   1  26       11.13        0.92      8.81 o
   1   1  26       11.83        6.65     10.18 o
  -3   0  27        1.52       -0.93      5.50 o
  -1   0  27        0.23       -1.87      5.91 o
  -3   1  27        0.75       -4.75      6.23 o
  -2   1  27        8.22        7.43      2.97 o
 
